# Supplementary material for: 4-[(2-Hydr­oxy-1-naphth­yl)(piperidin-1-yl)meth­yl]benzonitrile
Source: Acta Crystallogr Sect E Struct Rep Online. 2009 Aug 29;65(Pt 9):o2257. doi: 10.1107/S1600536809033728 (PMC2970085; doi:10.1107/S1600536809033728)
Supplement: Supplementary file 1 [file e-65-o2257-sup1.cif]

##############################################################################
###                                                                        ###
###        Electronic paper (Acta Crystallographica Section E)             ###
###                                                                        ###
##############################################################################
#                                                                            #
# This CIF contains the data in a paper accepted for publication in Acta     #
# Crystallographica Section E. It conforms to the requirements of Notes      #
# for Authors for Section E, and has been peer reviewed under the auspices   #
# of the IUCr Commission on Journals.                                        #
#                                                                            #
# Full details of the Crystallographic Information File format               #
# are given in the paper "The Crystallographic Information File (CIF):       #
# a New Standard Archive File for Crystallography" by S. R. Hall, F. H.      #
# Allen and I. D. Brown [Acta Cryst. (1991), A47, 655-685].                  #
#                                                                            #
# The current version of the core CIF dictionary is obtainable from          #
# ftp://ftp.iucr.org/pub/cif_core.dic. The current version number is 2.4.    #
#                                                                            #
# Software is freely available for graphical display of the structure(s) in  #
# this CIF.  For information consult the CIF home page http://www.iucr.org/  #
# cif/home.html                                                              #
#                                                                            #
# This file may be used for bona fide research purposes within the           #
# scientific community so long as proper attribution is given to the journal # 
# article from which it was obtained.                                        #
#                                                                            #
##############################################################################
                                             
data_I
_audit_creation_method     SHELXL-97
_chemical_name_systematic
;
4-[(2-Hydroxy-1-naphthyl)(piperidin-1-yl)methyl]benzonitrile
;
_chemical_name_common     ?
_chemical_formula_moiety     'C23 H22 N2 O'
_chemical_formula_sum     'C23 H22 N2 O'
_chemical_formula_iupac     'C23 H22 N2 O'
_chemical_formula_weight     342.43
_chemical_melting_point     ?
_symmetry_cell_setting     'monoclinic'
_symmetry_space_group_name_H-M     'P 21/c'
_symmetry_space_group_name_Hall     '-P 2ybc'
loop_
    _symmetry_equiv_pos_as_xyz
    'x, y, z'
    '-x, y+1/2, -z+1/2'
    '-x, -y, -z'
    'x, -y-1/2, z-1/2'
_cell_length_a     6.9989(6)
_cell_length_b     15.5880(10)
_cell_length_c     17.2110(10)
_cell_angle_alpha     90.00
_cell_angle_beta     101.207(2)
_cell_angle_gamma     90.00
_cell_volume     1841.9(3)
_cell_formula_units_Z     4
_cell_measurement_reflns_used     3760
_cell_measurement_theta_min     2.12
_cell_measurement_theta_max     26.0000
_cell_measurement_temperature     296(2)
_exptl_crystal_description     'Prism'
_exptl_crystal_colour     'Colorless'
_exptl_crystal_size_max     0.2
_exptl_crystal_size_mid     0.1
_exptl_crystal_size_min     0.1
_exptl_crystal_density_diffrn     1.235
_exptl_crystal_density_meas     ?
_exptl_crystal_density_method     'not measured'
_exptl_crystal_F_000     728
_exptl_absorpt_coefficient_mu     0.076
_exptl_absorpt_correction_type     'multi-scan'
_exptl_absorpt_process_details     '(CrystalClear, Rigaku, 2005)'
_exptl_absorpt_correction_T_min     0.98
_exptl_absorpt_correction_T_max     0.98
_exptl_special_details
;
;
_diffrn_ambient_temperature     296(2)
_diffrn_radiation_type     MoK\a
_diffrn_radiation_wavelength     0.71073
_diffrn_radiation_source     'fine-focus sealed tube'
_diffrn_radiation_monochromator     graphite
_diffrn_measurement_device_type     'Rigaku SCXmini'
_diffrn_measurement_method     'CCD_Profile_fitting'
_diffrn_detector_area_resol_mean     .
_diffrn_reflns_number     10945
_diffrn_reflns_av_R_equivalents     0.0231
_diffrn_reflns_av_sigmaI/netI     0.0301
_diffrn_reflns_theta_min     2.41
_diffrn_reflns_theta_max     26.00
_diffrn_reflns_theta_full     25.00
_diffrn_measured_fraction_theta_max     0.999
_diffrn_measured_fraction_theta_full     0.999
_diffrn_reflns_limit_h_min     -6
_diffrn_reflns_limit_h_max     8
_diffrn_reflns_limit_k_min     -19
_diffrn_reflns_limit_k_max     18
_diffrn_reflns_limit_l_min     -21
_diffrn_reflns_limit_l_max     21
_diffrn_standards_number     0
_diffrn_standards_interval_count     .
_diffrn_standards_interval_time     .
_diffrn_standards_decay_%     ?
_refine_special_details
;
 Refinement of F^2^ against ALL reflections.  The weighted R-factor wR and
 goodness of fit S are based on F^2^, conventional R-factors R are based
 on F, with F set to zero for negative F^2^. The threshold expression of
 F^2^ > 2sigma(F^2^) is used only for calculating R-factors(gt) etc. and is
 not relevant to the choice of reflections for refinement.  R-factors based
 on F^2^ are statistically about twice as large as those based on F, and R-
 factors based on ALL data will be even larger.
;
_reflns_number_total     3245
_reflns_number_gt     2661
_reflns_threshold_expression     I>2\s(I)
_refine_ls_structure_factor_coef     Fsqd
_refine_ls_matrix_type     full
_refine_ls_R_factor_all     0.0549
_refine_ls_R_factor_gt     0.0403
_refine_ls_wR_factor_gt     0.0999
_refine_ls_wR_factor_ref     0.1083
_refine_ls_goodness_of_fit_ref     1.046
_refine_ls_restrained_S_all     1.046
_refine_ls_number_reflns     3245
_refine_ls_number_parameters     227
_refine_ls_number_restraints     0
_refine_ls_hydrogen_treatment     constr
_refine_ls_weighting_scheme     calc
_refine_ls_weighting_details
         'calc w=1/[\s^2^(Fo^2^)+(0.0474P)^2^+0.2574P] where P=(Fo^2^+2Fc^2^)/3'
_atom_sites_solution_hydrogens     difmap
_atom_sites_solution_primary     direct
_atom_sites_solution_secondary     difmap
_refine_ls_shift/su_max     ?
_refine_ls_shift/su_max_lt     0.001
_refine_ls_shift/su_mean     0.000
_refine_diff_density_max     0.145
_refine_diff_density_min     -0.134
_refine_ls_extinction_method     none
_refine_ls_extinction_coef     ?
loop_
    _atom_type_symbol
    _atom_type_description
    _atom_type_scat_dispersion_real
    _atom_type_scat_dispersion_imag
    _atom_type_scat_source
    'C' 'C' 0.0033 0.0016
                         'International Tables Vol C Tables 4.2.6.8 and 6.1.1.4'
    'H' 'H' 0.0000 0.0000
                         'International Tables Vol C Tables 4.2.6.8 and 6.1.1.4'
    'N' 'N' 0.0061 0.0033
                         'International Tables Vol C Tables 4.2.6.8 and 6.1.1.4'
    'O' 'O' 0.0106 0.0060
                         'International Tables Vol C Tables 4.2.6.8 and 6.1.1.4'
_computing_data_collection     'CrystalClear (Rigaku, 2005)'
_computing_cell_refinement     'CrystalClear (Rigaku, 2005)'
_computing_data_reduction     'CrystalClear (Rigaku, 2005)'
_computing_structure_solution     'SHELXS97 (Sheldrick, 2008)'
_computing_structure_refinement     'SHELXL97 (Sheldrick, 2008)'
_computing_molecular_graphics
                  'SHELXTL/PC (Sheldrick, 2008) and DIAMOND (Brandenburg, 1998)'
_computing_publication_material     'SHELXTL/PC (Sheldrick, 2008)'
loop_
    _atom_site_type_symbol
    _atom_site_label
    _atom_site_fract_x
    _atom_site_fract_y
    _atom_site_fract_z
    _atom_site_U_iso_or_equiv
    _atom_site_adp_type
    _atom_site_calc_flag
    _atom_site_refinement_flags
    _atom_site_occupancy
    _atom_site_disorder_assembly
    _atom_site_disorder_group
    C C1 0.4754(2) 0.29551(10) 0.68027(8) 0.0440(4) Uani d . 1 . .
    C C2 0.3079(2) 0.33944(11) 0.68632(9) 0.0530(4) Uani d . 1 . .
    C C3 0.1365(2) 0.32981(13) 0.62827(11) 0.0654(5) Uani d . 1 . .
    H H3 0.0261 0.3612 0.6326 0.078 Uiso calc R 1 . .
    C C4 0.1307(2) 0.27582(13) 0.56662(10) 0.0646(5) Uani d . 1 . .
    H H4 0.0163 0.2705 0.5290 0.078 Uiso calc R 1 . .
    C C5 0.2951(2) 0.22744(11) 0.55839(9) 0.0525(4) Uani d . 1 . .
    C C6 0.2914(3) 0.16868(12) 0.49529(10) 0.0660(5) Uani d . 1 . .
    H H6 0.1773 0.1627 0.4577 0.079 Uiso calc R 1 . .
    C C7 0.4480(3) 0.12125(12) 0.48807(10) 0.0699(5) Uani d . 1 . .
    H H7 0.4413 0.0827 0.4464 0.084 Uiso calc R 1 . .
    C C8 0.6191(3) 0.13057(12) 0.54346(10) 0.0653(5) Uani d . 1 . .
    H H8 0.7275 0.0980 0.5386 0.078 Uiso calc R 1 . .
    C C9 0.6308(2) 0.18670(10) 0.60497(9) 0.0539(4) Uani d . 1 . .
    H H9 0.7479 0.1918 0.6410 0.065 Uiso calc R 1 . .
    C C10 0.4703(2) 0.23747(10) 0.61557(8) 0.0444(4) Uani d . 1 . .
    C C11 0.6626(2) 0.30548(9) 0.74220(8) 0.0413(3) Uani d . 1 . .
    H H11 0.7723 0.2984 0.7150 0.050 Uiso calc R 1 . .
    C C12 0.6784(2) 0.23582(9) 0.80461(8) 0.0420(3) Uani d . 1 . .
    C C13 0.8360(2) 0.18047(11) 0.81721(9) 0.0552(4) Uani d . 1 . .
    H H13 0.9315 0.1863 0.7868 0.066 Uiso calc R 1 . .
    C C14 0.8543(3) 0.11701(11) 0.87378(10) 0.0616(5) Uani d . 1 . .
    H H14 0.9603 0.0799 0.8809 0.074 Uiso calc R 1 . .
    C C15 0.7144(2) 0.10873(10) 0.92003(9) 0.0508(4) Uani d . 1 . .
    C C16 0.5568(2) 0.16398(10) 0.90883(9) 0.0524(4) Uani d . 1 . .
    H H16 0.4634 0.1593 0.9404 0.063 Uiso calc R 1 . .
    C C17 0.5384(2) 0.22595(10) 0.85088(9) 0.0487(4) Uani d . 1 . .
    H H17 0.4301 0.2618 0.8426 0.058 Uiso calc R 1 . .
    C C18 0.7349(2) 0.04403(12) 0.98061(10) 0.0602(4) Uani d . 1 . .
    C C19 0.8407(2) 0.39901(10) 0.84592(9) 0.0522(4) Uani d . 1 . .
    H H19A 0.9609 0.3843 0.8290 0.063 Uiso calc R 1 . .
    H H19B 0.8212 0.3579 0.8860 0.063 Uiso calc R 1 . .
    C C20 0.8583(3) 0.48792(11) 0.88137(10) 0.0648(5) Uani d . 1 . .
    H H20A 0.9686 0.4897 0.9253 0.078 Uiso calc R 1 . .
    H H20B 0.7419 0.5010 0.9018 0.078 Uiso calc R 1 . .
    C C21 0.8851(3) 0.55474(11) 0.82047(10) 0.0667(5) Uani d . 1 . .
    H H21A 0.8842 0.6117 0.8431 0.080 Uiso calc R 1 . .
    H H21B 1.0093 0.5463 0.8046 0.080 Uiso calc R 1 . .
    C C22 0.7218(3) 0.54656(11) 0.74953(11) 0.0644(5) Uani d . 1 . .
    H H22A 0.7440 0.5860 0.7086 0.077 Uiso calc R 1 . .
    H H22B 0.5997 0.5621 0.7645 0.077 Uiso calc R 1 . .
    C C23 0.70745(10) 0.45642(4) 0.71727(4) 0.0536(4) Uani d . 1 . .
    H H23A 0.5997 0.4530 0.6724 0.064 Uiso calc R 1 . .
    H H23B 0.8260 0.4425 0.6987 0.064 Uiso calc R 1 . .
    O O1 0.29677(10) 0.39454(4) 0.74661(4) 0.0697(4) Uani d R 1 . .
    H H1 0.4335 0.4016 0.7749 0.094(7) Uiso d R 1 . .
    N N1 0.75228(10) -0.00682(4) 1.02933(4) 0.0807(5) Uani d R 1 . .
    N N2 0.67754(10) 0.39314(4) 0.77784(4) 0.0440(3) Uani d R 1 . .
loop_
    _atom_site_aniso_label
    _atom_site_aniso_U_11
    _atom_site_aniso_U_22
    _atom_site_aniso_U_33
    _atom_site_aniso_U_12
    _atom_site_aniso_U_13
    _atom_site_aniso_U_23
    C1 0.0432(8) 0.0496(9) 0.0387(8) 0.0036(7) 0.0065(6) 0.0061(7)
    C2 0.0494(9) 0.0591(10) 0.0518(9) 0.0081(7) 0.0131(7) 0.0037(8)
    C3 0.0420(9) 0.0822(13) 0.0717(12) 0.0114(8) 0.0105(8) 0.0137(10)
    C4 0.0477(10) 0.0830(13) 0.0578(10) -0.0052(9) -0.0029(8) 0.0136(10)
    C5 0.0512(9) 0.0594(11) 0.0440(8) -0.0103(8) 0.0023(7) 0.0102(8)
    C6 0.0754(12) 0.0720(12) 0.0439(9) -0.0245(10) -0.0050(8) 0.0024(9)
    C7 0.0973(15) 0.0600(12) 0.0518(10) -0.0129(11) 0.0128(10) -0.0106(9)
    C8 0.0822(13) 0.0589(11) 0.0544(10) 0.0052(9) 0.0123(9) -0.0108(9)
    C9 0.0580(10) 0.0560(10) 0.0459(9) 0.0041(8) 0.0055(7) -0.0043(8)
    C10 0.0487(8) 0.0459(9) 0.0378(8) -0.0035(7) 0.0062(6) 0.0065(7)
    C11 0.0429(8) 0.0429(8) 0.0385(7) 0.0048(6) 0.0086(6) -0.0007(6)
    C12 0.0470(8) 0.0397(8) 0.0369(7) 0.0018(6) 0.0023(6) -0.0046(6)
    C13 0.0564(10) 0.0612(11) 0.0494(9) 0.0161(8) 0.0139(7) 0.0094(8)
    C14 0.0642(11) 0.0632(11) 0.0571(10) 0.0230(9) 0.0108(9) 0.0128(9)
    C15 0.0601(10) 0.0470(9) 0.0418(8) 0.0005(7) 0.0015(7) 0.0024(7)
    C16 0.0587(10) 0.0518(10) 0.0476(9) -0.0017(8) 0.0122(7) 0.0020(7)
    C17 0.0518(9) 0.0440(9) 0.0504(9) 0.0058(7) 0.0099(7) 0.0015(7)
    C18 0.0642(11) 0.0609(11) 0.0526(10) 0.0036(8) 0.0042(8) 0.0089(9)
    C19 0.0622(10) 0.0503(9) 0.0417(8) -0.0038(8) 0.0040(7) 0.0016(7)
    C20 0.0842(13) 0.0561(11) 0.0537(10) -0.0122(9) 0.0126(9) -0.0089(8)
    C21 0.0853(13) 0.0460(10) 0.0701(11) -0.0093(9) 0.0186(10) -0.0056(9)
    C22 0.0784(12) 0.0445(10) 0.0725(11) 0.0058(8) 0.0204(10) 0.0086(9)
    C23 0.0667(10) 0.0486(9) 0.0453(9) 0.0064(8) 0.0101(7) 0.0076(7)
    O1 0.0583(8) 0.0808(9) 0.0726(8) 0.0192(6) 0.0193(6) -0.0094(7)
    N1 0.0778(11) 0.0886(12) 0.0752(10) 0.0136(9) 0.0138(9) 0.0347(10)
    N2 0.0529(7) 0.0407(7) 0.0382(6) 0.0048(5) 0.0081(6) 0.0009(5)
_geom_special_details
;
 All esds (except the esd in the dihedral angle between two l.s. planes)
 are estimated using the full covariance matrix.  The cell esds are taken
 into account individually in the estimation of esds in distances, angles
 and torsion angles; correlations between esds in cell parameters are only
 used when they are defined by crystal symmetry.  An approximate (isotropic)
 treatment of cell esds is used for estimating esds involving l.s. planes.
;
loop_
    _geom_bond_atom_site_label_1
    _geom_bond_atom_site_label_2
    _geom_bond_site_symmetry_2
    _geom_bond_distance
    _geom_bond_publ_flag
    C1 C2 . 1.379(2) ?
    C1 C10 . 1.430(2) ?
    C1 C11 . 1.528(2) ?
    C2 O1 . 1.3609(2) ?
    C2 C3 . 1.412(2) ?
    C3 C4 . 1.348(2) ?
    C3 H3 . 0.9300 ?
    C4 C5 . 1.406(2) ?
    C4 H4 . 0.9300 ?
    C5 C6 . 1.417(2) ?
    C5 C10 . 1.424(2) ?
    C6 C7 . 1.348(3) ?
    C6 H6 . 0.9300 ?
    C7 C8 . 1.386(3) ?
    C7 H7 . 0.9300 ?
    C8 C9 . 1.363(2) ?
    C8 H8 . 0.9300 ?
    C9 C10 . 1.415(2) ?
    C9 H9 . 0.9300 ?
    C11 N2 . 1.4931(2) ?
    C11 C12 . 1.5163(19) ?
    C11 H11 . 0.9800 ?
    C12 C13 . 1.384(2) ?
    C12 C17 . 1.386(2) ?
    C13 C14 . 1.376(2) ?
    C13 H13 . 0.9300 ?
    C14 C15 . 1.383(2) ?
    C14 H14 . 0.9300 ?
    C15 C16 . 1.384(2) ?
    C15 C18 . 1.438(2) ?
    C16 C17 . 1.377(2) ?
    C16 H16 . 0.9300 ?
    C17 H17 . 0.9300 ?
    C18 N1 . 1.1430(18) ?
    C19 N2 . 1.4713(16) ?
    C19 C20 . 1.510(2) ?
    C19 H19A . 0.9700 ?
    C19 H19B . 0.9700 ?
    C20 C21 . 1.515(2) ?
    C20 H20A . 0.9700 ?
    C20 H20B . 0.9700 ?
    C21 C22 . 1.507(2) ?
    C21 H21A . 0.9700 ?
    C21 H21B . 0.9700 ?
    C22 C23 . 1.5069(18) ?
    C22 H22A . 0.9700 ?
    C22 H22B . 0.9700 ?
    C23 N2 . 1.4793 ?
    C23 H23A . 0.9700 ?
    C23 H23B . 0.9700 ?
    O1 H1 . 0.9916 ?
loop_
    _geom_angle_atom_site_label_1
    _geom_angle_atom_site_label_2
    _geom_angle_atom_site_label_3
    _geom_angle_site_symmetry_1
    _geom_angle_site_symmetry_3
    _geom_angle
    _geom_angle_publ_flag
    C2 C1 C10 . . 118.69(13) ?
    C2 C1 C11 . . 121.54(13) ?
    C10 C1 C11 . . 119.74(12) ?
    O1 C2 C1 . . 123.11(14) ?
    O1 C2 C3 . . 116.13(14) ?
    C1 C2 C3 . . 120.75(15) ?
    C4 C3 C2 . . 121.00(16) ?
    C4 C3 H3 . . 119.5 ?
    C2 C3 H3 . . 119.5 ?
    C3 C4 C5 . . 120.90(16) ?
    C3 C4 H4 . . 119.6 ?
    C5 C4 H4 . . 119.6 ?
    C4 C5 C6 . . 122.03(16) ?
    C4 C5 C10 . . 118.90(15) ?
    C6 C5 C10 . . 119.07(16) ?
    C7 C6 C5 . . 122.08(17) ?
    C7 C6 H6 . . 119.0 ?
    C5 C6 H6 . . 119.0 ?
    C6 C7 C8 . . 119.25(17) ?
    C6 C7 H7 . . 120.4 ?
    C8 C7 H7 . . 120.4 ?
    C9 C8 C7 . . 121.01(18) ?
    C9 C8 H8 . . 119.5 ?
    C7 C8 H8 . . 119.5 ?
    C8 C9 C10 . . 121.97(16) ?
    C8 C9 H9 . . 119.0 ?
    C10 C9 H9 . . 119.0 ?
    C9 C10 C5 . . 116.63(14) ?
    C9 C10 C1 . . 123.65(13) ?
    C5 C10 C1 . . 119.71(14) ?
    N2 C11 C12 . . 112.00(10) ?
    N2 C11 C1 . . 111.23(10) ?
    C12 C11 C1 . . 110.86(11) ?
    N2 C11 H11 . . 107.5 ?
    C12 C11 H11 . . 107.5 ?
    C1 C11 H11 . . 107.5 ?
    C13 C12 C17 . . 118.14(14) ?
    C13 C12 C11 . . 120.24(13) ?
    C17 C12 C11 . . 121.61(13) ?
    C14 C13 C12 . . 121.40(15) ?
    C14 C13 H13 . . 119.3 ?
    C12 C13 H13 . . 119.3 ?
    C13 C14 C15 . . 119.67(15) ?
    C13 C14 H14 . . 120.2 ?
    C15 C14 H14 . . 120.2 ?
    C14 C15 C16 . . 119.78(14) ?
    C14 C15 C18 . . 120.07(15) ?
    C16 C15 C18 . . 120.15(15) ?
    C17 C16 C15 . . 119.83(15) ?
    C17 C16 H16 . . 120.1 ?
    C15 C16 H16 . . 120.1 ?
    C16 C17 C12 . . 121.15(14) ?
    C16 C17 H17 . . 119.4 ?
    C12 C17 H17 . . 119.4 ?
    N1 C18 C15 . . 179.28(18) ?
    N2 C19 C20 . . 111.64(13) ?
    N2 C19 H19A . . 109.3 ?
    C20 C19 H19A . . 109.3 ?
    N2 C19 H19B . . 109.3 ?
    C20 C19 H19B . . 109.3 ?
    H19A C19 H19B . . 108.0 ?
    C19 C20 C21 . . 111.28(14) ?
    C19 C20 H20A . . 109.4 ?
    C21 C20 H20A . . 109.4 ?
    C19 C20 H20B . . 109.4 ?
    C21 C20 H20B . . 109.4 ?
    H20A C20 H20B . . 108.0 ?
    C22 C21 C20 . . 109.03(15) ?
    C22 C21 H21A . . 109.9 ?
    C20 C21 H21A . . 109.9 ?
    C22 C21 H21B . . 109.9 ?
    C20 C21 H21B . . 109.9 ?
    H21A C21 H21B . . 108.3 ?
    C21 C22 C23 . . 111.30(13) ?
    C21 C22 H22A . . 109.4 ?
    C23 C22 H22A . . 109.4 ?
    C21 C22 H22B . . 109.4 ?
    C23 C22 H22B . . 109.4 ?
    H22A C22 H22B . . 108.0 ?
    N2 C23 C22 . . 111.75(7) ?
    N2 C23 H23A . . 109.3 ?
    C22 C23 H23A . . 109.3 ?
    N2 C23 H23B . . 109.3 ?
    C22 C23 H23B . . 109.3 ?
    H23A C23 H23B . . 107.9 ?
    C2 O1 H1 . . 104.6 ?
    C19 N2 C23 . . 109.00(7) ?
    C19 N2 C11 . . 111.46(9) ?
    C23 N2 C11 . . 109.20(6) ?
loop_
    _geom_torsion_atom_site_label_1
    _geom_torsion_atom_site_label_2
    _geom_torsion_atom_site_label_3
    _geom_torsion_atom_site_label_4
    _geom_torsion_site_symmetry_1
    _geom_torsion_site_symmetry_2
    _geom_torsion_site_symmetry_3
    _geom_torsion_site_symmetry_4
    _geom_torsion
    _geom_torsion_publ_flag
    C10 C1 C2 O1 . . . . 178.47(12) ?
    C11 C1 C2 O1 . . . . 0.41(2) ?
    C10 C1 C2 C3 . . . . -2.3(2) ?
    C11 C1 C2 C3 . . . . 179.62(14) ?
    O1 C2 C3 C4 . . . . -178.99(15) ?
    C1 C2 C3 C4 . . . . 1.8(3) ?
    C2 C3 C4 C5 . . . . 0.0(3) ?
    C3 C4 C5 C6 . . . . 178.39(16) ?
    C3 C4 C5 C10 . . . . -1.2(2) ?
    C4 C5 C6 C7 . . . . -178.88(17) ?
    C10 C5 C6 C7 . . . . 0.7(2) ?
    C5 C6 C7 C8 . . . . -0.7(3) ?
    C6 C7 C8 C9 . . . . 0.1(3) ?
    C7 C8 C9 C10 . . . . 0.4(3) ?
    C8 C9 C10 C5 . . . . -0.3(2) ?
    C8 C9 C10 C1 . . . . 178.46(15) ?
    C4 C5 C10 C9 . . . . 179.41(14) ?
    C6 C5 C10 C9 . . . . -0.2(2) ?
    C4 C5 C10 C1 . . . . 0.6(2) ?
    C6 C5 C10 C1 . . . . -179.01(14) ?
    C2 C1 C10 C9 . . . . -177.59(15) ?
    C11 C1 C10 C9 . . . . 0.5(2) ?
    C2 C1 C10 C5 . . . . 1.2(2) ?
    C11 C1 C10 C5 . . . . 179.26(13) ?
    C2 C1 C11 N2 . . . . -30.85(18) ?
    C10 C1 C11 N2 . . . . 151.10(12) ?
    C2 C1 C11 C12 . . . . 94.46(16) ?
    C10 C1 C11 C12 . . . . -83.59(16) ?
    N2 C11 C12 C13 . . . . -114.13(14) ?
    C1 C11 C12 C13 . . . . 121.01(15) ?
    N2 C11 C12 C17 . . . . 65.30(16) ?
    C1 C11 C12 C17 . . . . -59.56(17) ?
    C17 C12 C13 C14 . . . . 0.2(2) ?
    C11 C12 C13 C14 . . . . 179.64(15) ?
    C12 C13 C14 C15 . . . . -1.0(3) ?
    C13 C14 C15 C16 . . . . 0.3(3) ?
    C13 C14 C15 C18 . . . . -178.43(16) ?
    C14 C15 C16 C17 . . . . 1.1(2) ?
    C18 C15 C16 C17 . . . . 179.81(14) ?
    C15 C16 C17 C12 . . . . -1.8(2) ?
    C13 C12 C17 C16 . . . . 1.2(2) ?
    C11 C12 C17 C16 . . . . -178.23(13) ?
    C14 C15 C18 N1 . . . . 90(16) ?
    C16 C15 C18 N1 . . . . -89(16) ?
    N2 C19 C20 C21 . . . . -57.87(19) ?
    C19 C20 C21 C22 . . . . 54.4(2) ?
    C20 C21 C22 C23 . . . . -54.38(19) ?
    C21 C22 C23 N2 . . . . 57.88(14) ?
    C20 C19 N2 C23 . . . . 58.52(13) ?
    C20 C19 N2 C11 . . . . 179.12(12) ?
    C22 C23 N2 C19 . . . . -58.58(11) ?
    C22 C23 N2 C11 . . . . 179.46(11) ?
    C12 C11 N2 C19 . . . . 46.39(14) ?
    C1 C11 N2 C19 . . . . 171.07(11) ?
    C12 C11 N2 C23 . . . . 166.88(8) ?
    C1 C11 N2 C23 . . . . -68.46(10) ?
loop_
    _geom_hbond_atom_site_label_D
    _geom_hbond_atom_site_label_H
    _geom_hbond_atom_site_label_A
    _geom_hbond_site_symmetry_A
    _geom_hbond_distance_DH
    _geom_hbond_distance_HA
    _geom_hbond_distance_DA
    _geom_hbond_angle_DHA
    O1 H1 N2 . 0.99 1.70 2.614 150.7
    C14 H14 N1 3_757 0.93 2.55 3.395(2) 150.6
data_global
_journal_date_recd_electronic     2009-06-10
_journal_date_accepted     2009-08-24
_journal_name_full     'Acta Crystallographica, Section E'
_journal_year     2009
_journal_volume     65
_journal_issue      9
_journal_page_first     o2257
_journal_page_last     o2257
_journal_paper_category     QO
_journal_coeditor_code     LX2110
_publ_contact_author_name     'Yong Hua Li'
_publ_contact_author_address
;
Ordered Matter Science Research Center,
College of Chemistry and Chemical,
Engineering, Southeast UniVersity,
Nanjing 211189, People's Republic of China
;
_publ_contact_author_email     liyh@seu.edu.cn
_publ_contact_author_fax     ?
_publ_contact_author_phone     ?
_publ_section_title
;
4-[(2-Hydroxy-1-naphthyl)(piperidin-1-yl)methyl]benzonitrile
;
loop_
    _publ_author_name
    _publ_author_footnote
    _publ_author_address
    'Zhang, Yuan' .
;
Ordered Matter Science Research Center,
College of Chemistry and Chemical,
Engineering, Southeast UniVersity,
Nanjing 211189, People's Republic of China
;
    'Li, Yong Hua' .
;
Ordered Matter Science Research Center,
College of Chemistry and Chemical,
Engineering, Southeast UniVersity,
Nanjing 211189, People's Republic of China
;
