# Supplementary material for: 4-[(2-Hydr­oxy-1-naphth­yl)(piperidin-1-yl)meth­yl]benzonitrile
Source: Acta Crystallogr Sect E Struct Rep Online. 2009 Aug 29;65(Pt 9):o2257. doi: 10.1107/S1600536809033728 (PMC2970085; doi:10.1107/S1600536809033728)
Supplement: Supplementary file 2 [file e-65-o2257-Isup2.hkl]

# 
# h,k,l, Fc-squared, Fo-squared, sigma(Fo-squared) and status flag 
# 
data_I
_shelx_title ' 123 IN P2(1)/C' 
_shelx_refln_list_code          4 
_shelx_F_calc_maximum      140.88 
_exptl_crystal_F_000       728.00 
_reflns_d_resolution_high  0.8409 
 
loop_ 
 _symmetry_equiv_pos_as_xyz 
 'x, y, z' 
 '-x, y+1/2, -z+1/2' 
 '-x, -y, -z' 
 'x, -y-1/2, z-1/2' 
 
_cell_length_a     6.9989 
_cell_length_b    15.5880 
_cell_length_c    17.2110 
_cell_angle_alpha  90.000 
_cell_angle_beta  101.207 
_cell_angle_gamma  90.000 
 
_shelx_F_squared_multiplier     1.000 
 
loop_ 
 _refln_index_h 
 _refln_index_k 
 _refln_index_l 
 _refln_F_squared_calc 
 _refln_F_squared_meas 
 _refln_F_squared_sigma 
 _refln_observed_status 
   1   0   0    10633.86    10507.26    298.93 o 
   2   0   0    12466.71    13047.75    272.40 o 
   3   0   0      108.97      130.15      3.99 o 
   4   0   0        0.02       -0.05      1.98 o 
   5   0   0     2421.78     2478.49     53.98 o 
   6   0   0      374.17      378.56     10.77 o 
   7   0   0      425.26      414.47     17.01 o 
   8   0   0        5.10        3.76      3.36 o 
   1   1   0      834.37      753.47     11.47 o 
   2   1   0      910.66      909.95     12.68 o 
   3   1   0       80.06       79.50      2.14 o 
   4   1   0       18.67       23.93      1.45 o 
   5   1   0      277.56      275.23      5.78 o 
   6   1   0      318.46      298.34      6.45 o 
   7   1   0       11.38       15.50      2.15 o 
   8   1   0        5.32        1.90      2.31 o 
   1   2   0     7467.35     7462.52    110.43 o 
   2   2   0     3907.05     4048.99     54.33 o 
   3   2   0      158.99      165.32      3.07 o 
   4   2   0      148.43      141.24      3.51 o 
   5   2   0       82.12       73.65      2.58 o 
   6   2   0      255.12      272.42      6.00 o 
   7   2   0        3.46        4.75      2.19 o 
   8   2   0        4.25       -0.30      2.24 o 
   1   3   0     1381.77     1309.58     19.79 o 
   2   3   0      801.04      755.24     10.70 o 
   3   3   0       16.85       18.06      1.07 o 
   4   3   0       40.02       48.03      2.24 o 
   5   3   0        7.33        8.04      1.66 o 
   6   3   0       49.84       52.79      3.08 o 
   7   3   0        0.01       -0.59      1.44 o 
   8   3   0       17.32       11.16      2.90 o 
   0   4   0      437.36      318.71     10.09 o 
   1   4   0       17.22       15.02      0.92 o 
   2   4   0      188.28      203.38      3.75 o 
   3   4   0      291.47      286.94      4.76 o 
   4   4   0      393.19      381.53      6.30 o 
   5   4   0       29.28       31.44      1.84 o 
   6   4   0       17.22       19.59      2.17 o 
   7   4   0       20.74       31.79      2.92 o 
   1   5   0        2.18        5.91      0.95 o 
   2   5   0      128.68      122.32      2.40 o 
   3   5   0      642.91      652.09      9.67 o 
   4   5   0      238.28      264.06      4.75 o 
   5   5   0        3.55        3.15      1.27 o 
   6   5   0        8.63        6.00      1.71 o 
   7   5   0        7.69        7.86      1.96 o 
   0   6   0        2.19        4.15      1.38 o 
   1   6   0      193.69      193.75      5.09 o 
   2   6   0       58.30       51.81      1.71 o 
   3   6   0       47.81       62.73      1.79 o 
   4   6   0       68.71       66.43      2.00 o 
   5   6   0      130.32      115.34      4.85 o 
   6   6   0       11.73       12.70      3.09 o 
   7   6   0        1.28        3.14      2.16 o 
   1   7   0      123.96      141.29      4.11 o 
   2   7   0      235.96      222.61      4.42 o 
   3   7   0       57.91       76.87      3.33 o 
   4   7   0      117.15      106.62      3.64 o 
   5   7   0       77.63       69.95      3.48 o 
   6   7   0       17.40       13.03      2.65 o 
   7   7   0        0.63       -2.57      1.71 o 
   0   8   0      212.54      206.54      7.91 o 
   1   8   0       84.54       73.65      5.34 o 
   2   8   0        1.52        1.71      0.68 o 
   3   8   0        4.93        3.77      1.23 o 
   4   8   0       20.91       22.40      2.38 o 
   5   8   0        0.86        0.65      1.23 o 
   6   8   0        0.02        0.05      1.80 o 
   7   8   0        9.87       10.77      2.87 o 
   1   9   0       56.86       60.83      2.79 o 
   2   9   0        7.82       12.29      1.14 o 
   3   9   0        1.58        2.54      0.89 o 
   4   9   0        0.26        2.20      1.04 o 
   5   9   0       15.52       15.18      2.03 o 
   6   9   0       10.24        7.32      2.52 o 
   7   9   0        7.73        6.75      2.59 o 
   0  10   0      145.41      151.34      6.92 o 
   1  10   0        2.96        5.65      1.42 o 
   2  10   0       45.15       45.21      1.93 o 
   3  10   0       12.64       17.23      1.46 o 
   4  10   0       27.17       25.37      2.30 o 
   5  10   0        2.73        1.19      1.96 o 
   6  10   0       64.38       68.96      4.75 o 
   1  11   0      682.70      704.58     16.72 o 
   2  11   0       25.64       23.15      1.60 o 
   3  11   0        1.13        0.11      1.21 o 
   4  11   0       79.43       74.19      3.38 o 
   5  11   0      176.50      178.84      7.41 o 
   6  11   0        8.39        8.72      2.65 o 
   0  12   0       98.14      102.28      6.13 o 
   1  12   0       25.66       26.11      3.66 o 
   2  12   0        0.25       -0.88      1.11 o 
   3  12   0       28.43       30.31      2.44 o 
   4  12   0        2.02        1.91      2.13 o 
   5  12   0       21.74       23.88      3.57 o 
   6  12   0        4.66        3.07      4.45 o 
   1  13   0       42.83       40.47      2.49 o 
   2  13   0       61.57       57.01      3.07 o 
   3  13   0       28.93       26.10      2.44 o 
   4  13   0       22.33       19.56      3.21 o 
   5  13   0        9.82       14.24      3.15 o 
   0  14   0      551.96      564.03     19.98 o 
   1  14   0        5.43        7.16      2.16 o 
   2  14   0      243.67      232.95      6.73 o 
   3  14   0       52.27       49.59      3.07 o 
   4  14   0        0.28        0.83      2.04 o 
   5  14   0       31.25       38.81      6.92 o 
   1  15   0      118.22      129.15      5.84 o 
   2  15   0       45.70       49.14      3.11 o 
   3  15   0       20.53       26.08      3.37 o 
   4  15   0       39.54       40.81      4.34 o 
   0  16   0        2.90        5.34      2.77 o 
   1  16   0        3.53        6.63      3.46 o 
   2  16   0        1.55        2.79      1.64 o 
   3  16   0        1.30        1.01      3.56 o 
   4  16   0       25.92       32.43      4.20 o 
   1  17   0        8.84        7.68      2.56 o 
   2  17   0        0.66        2.35      1.92 o 
   3  17   0        3.42        7.48      2.73 o 
   0  18   0      203.37      256.00     13.26 o 
   1  18   0        0.01       -0.79      2.77 o 
  -8   1   1        3.93        6.33      3.96 o 
  -7   1   1       23.39       35.83      2.89 o 
  -6   1   1       32.11       35.85      2.33 o 
  -5   1   1        4.10        5.60      1.19 o 
  -4   1   1      227.42      234.36      4.69 o 
  -3   1   1       52.26       43.74      2.14 o 
  -2   1   1     2690.01     2641.58     39.51 o 
  -1   1   1      974.34      879.38     27.70 o 
   1   1   1     1736.96     1568.73     33.42 o 
   2   1   1      455.39      497.42      7.24 o 
   3   1   1       37.58       32.59      1.40 o 
   4   1   1      771.37      798.39     13.12 o 
   5   1   1       84.29       79.97      2.68 o 
   6   1   1       15.01       18.76      1.74 o 
   7   1   1        5.88        5.85      2.77 o 
   8   1   1        0.00       -0.61      2.16 o 
  -8   2   1        5.20        4.55      2.38 o 
  -7   2   1       23.25       34.48      2.80 o 
  -6   2   1        0.35        0.97      1.15 o 
  -5   2   1        0.01        0.55      0.86 o 
  -4   2   1        0.02        0.43      0.70 o 
  -3   2   1      367.41      352.99      6.20 o 
  -2   2   1     1703.07     1710.63     23.27 o 
  -1   2   1       26.17       31.96      1.56 o 
   0   2   1     1623.50     1696.84     48.87 o 
   1   2   1     1802.41     1721.16     29.51 o 
   2   2   1      520.51      505.18      8.17 o 
   3   2   1     1512.35     1614.41     22.38 o 
   4   2   1       13.59       11.34      1.28 o 
   5   2   1      960.84      971.99     16.06 o 
   6   2   1      419.66      441.36      9.97 o 
   7   2   1        1.80        2.00      1.86 o 
   8   2   1       17.99       24.49      3.57 o 
  -8   3   1       11.97       12.63      2.20 o 
  -7   3   1       39.00       37.77      2.96 o 
  -6   3   1       69.05       80.52      2.99 o 
  -5   3   1       19.43       17.21      1.46 o 
  -4   3   1      396.00      417.20      7.48 o 
  -3   3   1      833.18      862.54     12.34 o 
  -2   3   1     2903.43     3037.89     40.95 o 
  -1   3   1    19846.89    19428.87    292.08 o 
   0   3   1      152.07      159.12      3.85 o 
   1   3   1     2702.37     2789.62     47.53 o 
   2   3   1      838.08      877.73     12.36 o 
   3   3   1     1868.14     2015.56     27.73 o 
   4   3   1       95.94       89.82      2.55 o 
   5   3   1       34.56       29.73      1.81 o 
   6   3   1      449.50      451.34     10.19 o 
   7   3   1       15.13       21.56      2.51 o 
  -8   4   1       12.38       18.66      3.35 o 
  -7   4   1       19.08       22.02      2.46 o 
  -6   4   1       10.14       15.38      2.51 o 
  -5   4   1        1.27        3.08      0.98 o 
  -4   4   1        6.88        9.29      0.92 o 
  -3   4   1       75.23       76.02      1.88 o 
  -2   4   1       32.41       30.90      1.02 o 
  -1   4   1       59.66       59.08      1.48 o 
   0   4   1        2.91        4.46      0.76 o 
   1   4   1     1051.81      974.55     17.17 o 
   2   4   1      103.49       93.57      1.92 o 
   3   4   1       26.19       21.19      1.06 o 
   4   4   1       27.74       30.29      1.39 o 
   5   4   1      148.29      143.15      4.49 o 
   6   4   1        0.16       -0.28      1.25 o 
   7   4   1       46.01       49.02      3.27 o 
  -7   5   1       13.44       14.44      3.66 o 
  -6   5   1        5.41        3.63      1.85 o 
  -5   5   1        2.10       -0.15      0.82 o 
  -4   5   1      211.24      221.26      4.15 o 
  -3   5   1        1.04        0.35      0.50 o 
  -2   5   1      867.90      873.59     12.41 o 
  -1   5   1      165.16      159.12      3.54 o 
   0   5   1      996.25      937.70     19.79 o 
   1   5   1      204.94      215.67      4.56 o 
   2   5   1       31.94       41.79      1.74 o 
   3   5   1     1801.84     1870.88     25.92 o 
   4   5   1      194.25      210.22      4.01 o 
   5   5   1       37.43       37.82      2.21 o 
   6   5   1        1.50        1.25      1.41 o 
   7   5   1       12.19       12.50      2.16 o 
  -7   6   1        0.53       -0.39      2.28 o 
  -6   6   1        0.56       -0.56      1.31 o 
  -5   6   1       60.91       64.82      2.59 o 
  -4   6   1        6.19        6.49      0.87 o 
  -3   6   1      575.95      574.26      8.70 o 
  -2   6   1        1.11        1.47      0.76 o 
  -1   6   1      129.10      129.37      3.11 o 
   0   6   1     1152.25     1189.45     25.04 o 
   1   6   1       91.22      102.09      5.14 o 
   2   6   1      726.42      756.54     14.01 o 
   3   6   1        1.59        7.11      0.71 o 
   4   6   1       85.38       92.16      3.06 o 
   5   6   1        1.45        1.31      1.18 o 
   6   6   1        5.71        6.74      1.71 o 
   7   6   1       15.25       24.94      3.26 o 
  -7   7   1        0.73       -1.00      2.14 o 
  -6   7   1        5.30        5.31      2.02 o 
  -5   7   1       20.14       24.31      1.80 o 
  -4   7   1      217.17      208.89      4.39 o 
  -3   7   1       11.24       11.84      0.90 o 
  -2   7   1      224.28      230.33      4.46 o 
  -1   7   1      328.68      345.68     11.69 o 
   0   7   1       62.12       62.99      3.07 o 
   1   7   1      242.88      257.81      6.57 o 
   2   7   1       64.91       60.14      2.28 o 
   3   7   1       94.81       88.74      2.60 o 
   4   7   1        0.76        2.61      1.08 o 
   5   7   1        5.73        7.77      1.48 o 
   6   7   1        2.09        1.13      1.53 o 
   7   7   1        2.77        4.68      5.04 o 
  -7   8   1        0.22        2.36      2.31 o 
  -6   8   1        1.58       -0.79      1.82 o 
  -5   8   1        3.85        3.47      1.42 o 
  -4   8   1        0.43        0.04      0.65 o 
  -3   8   1        0.24        1.09      0.71 o 
  -2   8   1       68.58       73.70      2.12 o 
  -1   8   1        0.44        0.10      0.80 o 
   0   8   1       94.74      102.05      3.57 o 
   1   8   1       10.22       17.33      1.68 o 
   2   8   1       42.72       48.95      2.12 o 
   3   8   1        0.67        0.73      0.82 o 
   4   8   1       32.06       32.94      2.37 o 
   5   8   1        5.68        3.40      1.28 o 
   6   8   1        2.55        3.70      1.85 o 
   7   8   1       14.33       21.60      3.43 o 
  -7   9   1       12.14       16.46      3.27 o 
  -6   9   1       46.29       47.11      6.13 o 
  -5   9   1       32.15       29.65      4.06 o 
  -4   9   1       42.92       41.73      2.47 o 
  -3   9   1        0.01        0.35      0.80 o 
  -2   9   1      214.03      211.34      4.40 o 
  -1   9   1      284.60      285.46      8.04 o 
   0   9   1       72.67       80.01      3.15 o 
   1   9   1       33.52       34.17      5.14 o 
   2   9   1        1.76        0.07      0.84 o 
   3   9   1       49.03       50.63      2.66 o 
   4   9   1       29.99       29.95      2.00 o 
   5   9   1       85.98       88.49      3.99 o 
   6   9   1       17.81       15.66      2.99 o 
   7   9   1        0.03        0.51      2.14 o 
  -6  10   1       42.60       38.23      4.13 o 
  -5  10   1       79.87       66.80      4.40 o 
  -4  10   1        0.35        0.80      1.16 o 
  -3  10   1       33.68       34.75      2.31 o 
  -2  10   1       81.94       83.33      2.55 o 
  -1  10   1      142.72      142.12      5.10 o 
   0  10   1        4.34        7.82      1.60 o 
   1  10   1       36.19       34.92      2.87 o 
   2  10   1       74.52       69.16      2.77 o 
   3  10   1        6.81        7.77      1.24 o 
   4  10   1       20.75       21.26      1.77 o 
   5  10   1       13.90       10.78      1.94 o 
   6  10   1        2.42        2.01      2.16 o 
  -6  11   1        9.40       10.30      2.90 o 
  -5  11   1       14.63       16.21      3.01 o 
  -4  11   1       19.69       26.04      2.30 o 
  -3  11   1       21.10       21.91      2.09 o 
  -2  11   1       29.45       30.88      1.74 o 
  -1  11   1        5.50        5.07      1.27 o 
   0  11   1        0.42        1.19      1.40 o 
   1  11   1      158.92      170.57      5.51 o 
   2  11   1        2.85        4.24      1.25 o 
   3  11   1       14.27       18.43      1.72 o 
   4  11   1        0.31       -0.76      1.21 o 
   5  11   1        5.05        6.44      1.77 o 
   6  11   1        1.54        1.80      2.02 o 
  -6  12   1       39.84       47.45      6.73 o 
  -5  12   1      128.04      119.93      6.29 o 
  -4  12   1        1.13       -1.17      4.15 o 
  -3  12   1        2.06        3.25      1.29 o 
  -2  12   1        6.41        8.21      1.54 o 
  -1  12   1      317.01      330.21      7.54 o 
   0  12   1      707.71      719.09     16.85 o 
   1  12   1       11.14       15.20      2.08 o 
   2  12   1       53.69       54.47      2.74 o 
   3  12   1       64.10       56.27      3.48 o 
   4  12   1        2.33        2.86      1.54 o 
   5  12   1       69.93       73.78      5.24 o 
   6  12   1        3.70        3.65      3.56 o 
  -5  13   1        3.83        3.80      2.16 o 
  -4  13   1       23.55       23.66      3.21 o 
  -3  13   1        4.36        5.94      2.42 o 
  -2  13   1       12.36       12.31      1.85 o 
  -1  13   1       33.16       32.22      2.93 o 
   0  13   1        1.49        3.28      1.98 o 
   1  13   1      198.73      191.62      6.35 o 
   2  13   1      369.79      347.12      7.22 o 
   3  13   1        0.12       -2.04      1.37 o 
   4  13   1      182.03      190.34     13.95 o 
   5  13   1       51.90       56.13      4.48 o 
  -5  14   1       19.88       19.09      3.35 o 
  -4  14   1       54.50       60.13      4.62 o 
  -3  14   1        1.19        0.62      1.25 o 
  -2  14   1      396.34      407.48      9.85 o 
  -1  14   1      169.52      168.75      6.50 o 
   0  14   1        0.92        0.19      1.39 o 
   1  14   1      311.33      325.94      9.36 o 
   2  14   1       54.81       60.82      3.36 o 
   3  14   1       23.81       23.86      2.54 o 
   4  14   1       50.60       48.08      3.40 o 
   5  14   1        5.06        3.00      2.97 o 
  -4  15   1        4.76        6.43      2.38 o 
  -3  15   1        0.61        3.86      2.24 o 
  -2  15   1        2.94        3.80      1.59 o 
  -1  15   1        8.74       15.13      3.56 o 
   0  15   1       31.35       38.23      2.63 o 
   1  15   1       57.09       66.83      3.83 o 
   2  15   1        4.31        4.66      1.67 o 
   3  15   1        1.41        1.02      1.53 o 
   4  15   1       28.59       33.05      4.05 o 
  -4  16   1        2.30        3.41      3.17 o 
  -3  16   1       10.30       12.23      2.87 o 
  -2  16   1       72.83       86.08      4.43 o 
  -1  16   1      221.29      230.27     15.73 o 
   0  16   1       95.55       96.85      4.89 o 
   1  16   1       39.64       45.09      3.85 o 
   2  16   1        0.74       -0.04      1.54 o 
   3  16   1       39.36       39.80      3.26 o 
   4  16   1        3.13        2.18      2.97 o 
  -3  17   1        0.91       -0.49      3.46 o 
  -2  17   1       14.72       19.18      2.63 o 
  -1  17   1       49.54       55.83      4.45 o 
   0  17   1        3.24        3.76      2.57 o 
   1  17   1        1.08        6.92      3.56 o 
   2  17   1        6.83        7.50      2.08 o 
   3  17   1        1.04       -1.51      4.35 o 
  -1  18   1       20.66       25.32      4.95 o 
   0  18   1       99.79      109.47      5.73 o 
   1  18   1       26.02       34.38      4.05 o 
  -8   0   2       83.36       86.65      7.32 o 
  -7   0   2      237.08      234.73      8.18 o 
  -6   0   2     3075.86     3244.05     70.52 o 
  -5   0   2      170.24      173.86      7.52 o 
  -4   0   2        0.29        0.45      0.95 o 
  -3   0   2        1.49        0.79      1.09 o 
  -2   0   2    10855.36    10633.74    222.14 o 
  -1   0   2    19140.59    18874.55    393.50 o 
   0   0   2     2613.86     2624.29     75.18 o 
   1   0   2    17455.43    16626.63    346.69 o 
   2   0   2     1814.10     1846.63     39.45 o 
   3   0   2     2907.42     3093.29     65.84 o 
   4   0   2      448.02      488.19     12.10 o 
   5   0   2      556.66      522.44     13.36 o 
   6   0   2      168.05      190.23      6.71 o 
   7   0   2      115.93      116.92      8.11 o 
  -8   1   2       58.58       70.02      4.76 o 
  -7   1   2       89.01       92.85      3.74 o 
  -6   1   2       17.52       21.87      1.90 o 
  -5   1   2       14.48       14.59      1.56 o 
  -4   1   2      138.61      131.62      3.19 o 
  -3   1   2      122.02       98.18      2.36 o 
  -2   1   2        1.48        1.03      0.44 o 
  -1   1   2     3208.98     3333.90     57.95 o 
   0   1   2      355.55      363.95      6.73 o 
   1   1   2     1466.49     1423.42     24.62 o 
   2   1   2       85.68      105.01      2.07 o 
   3   1   2      107.34       85.40      2.21 o 
   4   1   2        9.49       14.10      1.17 o 
   5   1   2      402.70      384.98      7.39 o 
   6   1   2        9.13       13.91      1.94 o 
   7   1   2       12.61       10.36      2.97 o 
  -8   2   2        8.13       10.75      2.21 o 
  -7   2   2      255.71      253.96     12.72 o 
  -6   2   2      380.81      376.17      7.58 o 
  -5   2   2       40.21       42.98      3.35 o 
  -4   2   2      309.45      310.87      6.22 o 
  -3   2   2      154.37      159.37      3.30 o 
  -2   2   2      638.17      606.36      9.64 o 
  -1   2   2     2144.75     2153.02     37.74 o 
   0   2   2       14.68       11.29      0.67 o 
   1   2   2       55.54       59.02      1.79 o 
   2   2   2      445.65      449.27      8.62 o 
   3   2   2        4.16        3.52      0.63 o 
   4   2   2        1.88        1.88      0.66 o 
   5   2   2      241.32      227.37      5.03 o 
   6   2   2      168.80      170.57     16.41 o 
   7   2   2        4.18        8.28      3.36 o 
  -8   3   2        0.09        1.74      4.75 o 
  -7   3   2       33.52       39.46      3.06 o 
  -6   3   2      195.12      175.49      8.85 o 
  -5   3   2       33.11       28.24      1.75 o 
  -4   3   2      374.44      359.14      6.63 o 
  -3   3   2        1.30        2.55      0.63 o 
  -2   3   2        3.57        5.82      0.53 o 
  -1   3   2     5251.99     5426.56     94.24 o 
   0   3   2     4292.24     4431.81     74.90 o 
   1   3   2     5783.17     5772.53     97.78 o 
   2   3   2      409.65      389.78      7.67 o 
   3   3   2     1100.82     1198.09     16.88 o 
   4   3   2      449.22      460.63      7.41 o 
   5   3   2       47.26       48.18      3.75 o 
   6   3   2        8.15        9.77      1.82 o 
   7   3   2        3.82        3.39      2.65 o 
  -8   4   2       26.42       45.98      4.40 o 
  -7   4   2       25.22       24.17      2.56 o 
  -6   4   2        2.75        3.21      1.12 o 
  -5   4   2        0.01       -0.83      0.80 o 
  -4   4   2        2.77        1.96      0.91 o 
  -3   4   2      616.75      668.87      9.79 o 
  -2   4   2     4016.29     4362.50     58.54 o 
  -1   4   2      703.15      705.93     13.12 o 
   0   4   2      157.62      167.61      3.49 o 
   1   4   2     2898.42     2871.47     49.08 o 
   2   4   2      428.69      427.14      8.35 o 
   3   4   2       84.04       86.48      1.99 o 
   4   4   2       78.65       76.35      2.12 o 
   5   4   2      165.76      152.49      4.72 o 
   6   4   2       21.21       19.44      2.15 o 
   7   4   2        1.22        4.99      1.79 o 
  -7   5   2        0.08       -0.80      2.02 o 
  -6   5   2        0.53       -0.20      1.27 o 
  -5   5   2        1.07       -0.14      0.90 o 
  -4   5   2        1.72        2.54      0.73 o 
  -3   5   2      606.45      644.22      9.54 o 
  -2   5   2      824.92      854.26     12.11 o 
  -1   5   2        0.05        1.39      0.56 o 
   0   5   2      460.35      482.35      8.90 o 
   1   5   2       41.98       32.06      2.05 o 
   2   5   2       65.70       60.96      2.20 o 
   3   5   2      260.57      264.37      8.43 o 
   4   5   2       95.37       93.52      3.03 o 
   5   5   2       45.76       47.79      2.52 o 
   6   5   2       15.03       18.88      2.63 o 
   7   5   2       20.22       24.14      2.74 o 
  -7   6   2        1.05        1.68      2.24 o 
  -6   6   2        2.61        3.45      2.87 o 
  -5   6   2       36.88       40.04      2.05 o 
  -4   6   2        9.40       14.12      1.05 o 
  -3   6   2      305.38      295.62      4.90 o 
  -2   6   2        1.08        2.00      0.47 o 
  -1   6   2      967.48      957.00     17.08 o 
   0   6   2     1661.25     1818.79     31.51 o 
   1   6   2        0.28        0.36      0.64 o 
   2   6   2     1196.12     1277.43     22.86 o 
   3   6   2       51.18       56.35      2.80 o 
   4   6   2       83.17       75.48      2.66 o 
   5   6   2        0.24        0.18      1.09 o 
   6   6   2        3.25        3.41      1.63 o 
   7   6   2        5.44        6.58      2.02 o 
  -7   7   2       11.31       12.95      3.01 o 
  -6   7   2        5.88        6.03      2.24 o 
  -5   7   2       18.81       16.75      1.94 o 
  -4   7   2      220.20      224.61      4.58 o 
  -3   7   2      490.42      502.75      8.29 o 
  -2   7   2      379.69      431.60      7.38 o 
  -1   7   2        2.76        1.85      1.29 o 
   0   7   2     1617.96     1746.02     30.40 o 
   1   7   2       23.69       16.71      1.33 o 
   2   7   2      284.09      296.05      7.69 o 
   3   7   2        2.55        0.63      0.78 o 
   4   7   2       31.77       32.87      2.03 o 
   5   7   2       57.46       61.00      2.86 o 
   6   7   2       73.55       77.29      3.29 o 
   7   7   2        0.23       -2.70      1.80 o 
  -7   8   2        8.75       10.56      2.73 o 
  -6   8   2        2.97        4.53      3.46 o 
  -5   8   2       10.52       10.52      2.31 o 
  -4   8   2        9.98       10.48      1.48 o 
  -3   8   2      110.05      120.75      2.66 o 
  -2   8   2       58.68       60.33      1.92 o 
  -1   8   2      241.98      260.80      5.63 o 
   0   8   2     1298.51     1378.14     24.43 o 
   1   8   2      540.51      631.47     12.07 o 
   2   8   2       96.36      105.16      3.26 o 
   3   8   2       32.88       32.83      1.80 o 
   4   8   2       37.97       37.37      2.15 o 
   5   8   2       16.62       17.12      1.84 o 
   6   8   2        8.12        5.28      1.56 o 
   7   8   2        8.48       14.02      3.01 o 
  -7   9   2        0.06       -2.47      3.46 o 
  -6   9   2       18.96       18.53      3.15 o 
  -5   9   2       13.19       15.53      3.86 o 
  -4   9   2       32.54       29.60      1.78 o 
  -3   9   2        2.94        3.51      0.84 o 
  -2   9   2        0.99        2.03      0.67 o 
  -1   9   2      127.97      123.74      3.49 o 
   0   9   2       24.12       26.52      1.62 o 
   1   9   2        5.45        6.46      1.32 o 
   2   9   2       20.39       22.00      2.06 o 
   3   9   2        1.51        2.30      1.02 o 
   4   9   2        5.10        5.76      1.83 o 
   5   9   2       45.38       46.91      2.59 o 
   6   9   2        4.74        1.25      1.60 o 
  -6  10   2       46.00       54.36     12.36 o 
  -5  10   2       13.20       13.45      3.17 o 
  -4  10   2        1.74       -0.69      1.68 o 
  -3  10   2       31.54       37.10      2.31 o 
  -2  10   2       62.64       61.11      2.14 o 
  -1  10   2      172.39      170.87      4.91 o 
   0  10   2       52.50       55.40      2.35 o 
   1  10   2       35.12       40.07      5.94 o 
   2  10   2      186.45      186.47      4.89 o 
   3  10   2        1.49        2.85      1.37 o 
   4  10   2       30.00       28.30      2.02 o 
   5  10   2       24.81       23.55      2.54 o 
   6  10   2       15.96       21.25      3.41 o 
  -6  11   2       17.33       12.17      2.80 o 
  -5  11   2       83.05       76.11      9.79 o 
  -4  11   2       24.97       24.37      3.01 o 
  -3  11   2        0.16        1.16      1.02 o 
  -2  11   2      130.66      133.57      4.31 o 
  -1  11   2      298.55      285.43      6.57 o 
   0  11   2      225.99      225.22      5.48 o 
   1  11   2       85.21       87.04      4.06 o 
   2  11   2       82.28       83.43      3.19 o 
   3  11   2       97.05       87.06      3.09 o 
   4  11   2       18.39       19.60      1.88 o 
   5  11   2        2.64        3.66      1.71 o 
   6  11   2        5.60        1.58      2.24 o 
  -6  12   2        1.80        3.13      2.45 o 
  -5  12   2       35.21       41.95      5.74 o 
  -4  12   2        9.24       10.05      2.37 o 
  -3  12   2        5.47        5.59      1.45 o 
  -2  12   2       73.46       69.51      3.12 o 
  -1  12   2       30.19       29.60      2.79 o 
   0  12   2       67.41       76.30      3.08 o 
   1  12   2       49.57       49.55      4.55 o 
   2  12   2        1.65        2.44      1.33 o 
   3  12   2        0.03        0.15      1.34 o 
   4  12   2       58.26       58.49      3.38 o 
   5  12   2        6.43        7.40      3.10 o 
   6  12   2        0.01        0.67      3.26 o 
  -5  13   2        0.31       -1.79      2.00 o 
  -4  13   2        9.81        8.22      4.45 o 
  -3  13   2       31.89       30.16      3.61 o 
  -2  13   2        1.81        3.09      1.66 o 
  -1  13   2      122.53      110.33     11.67 o 
   0  13   2      232.50      229.79      5.97 o 
   1  13   2       30.51       35.38      2.29 o 
   2  13   2       34.04       38.98      2.62 o 
   3  13   2        0.60        0.78      1.47 o 
   4  13   2        6.12        7.81      1.90 o 
   5  13   2        0.17        0.31      2.37 o 
  -5  14   2        1.16        3.87      2.47 o 
  -4  14   2        6.94        5.28      3.07 o 
  -3  14   2       92.59       85.60      5.03 o 
  -2  14   2      186.13      203.27      9.63 o 
  -1  14   2       32.97       34.12      3.13 o 
   0  14   2      125.36      118.89      6.34 o 
   1  14   2       64.82       72.99      3.15 o 
   2  14   2       28.19       31.45      3.29 o 
   3  14   2       12.81       13.14      2.19 o 
   4  14   2       14.13       14.96      2.35 o 
   5  14   2       15.44       16.20      3.35 o 
  -4  15   2        0.05       -0.06      4.35 o 
  -3  15   2       19.15       20.28      3.22 o 
  -2  15   2       70.72       71.39      3.96 o 
  -1  15   2        1.11        1.17      4.25 o 
   0  15   2        3.14        5.14      2.37 o 
   1  15   2       14.90       17.82      2.59 o 
   2  15   2        7.51        7.04      1.82 o 
   3  15   2        4.32        7.05      2.01 o 
   4  15   2        3.46        3.36      1.94 o 
  -4  16   2        5.01       -0.30      2.19 o 
  -3  16   2        0.48        0.08      2.57 o 
  -2  16   2       65.37       76.24      6.27 o 
  -1  16   2       64.07       72.86      4.67 o 
   0  16   2        1.52       -1.23      1.65 o 
   1  16   2        0.19       -0.17      2.02 o 
   2  16   2       39.02       43.02      3.23 o 
   3  16   2        0.97        3.43      1.77 o 
  -3  17   2        4.02       10.70      2.84 o 
  -2  17   2        6.79        7.07      5.64 o 
  -1  17   2       91.19       89.80      5.38 o 
   0  17   2       16.53       21.37      4.15 o 
   1  17   2       24.05       24.14      4.75 o 
   2  17   2        2.68       -0.08      1.72 o 
  -1  18   2       46.37       55.82      6.92 o 
   1  18   2       88.58      117.67      6.43 o 
  -8   1   3       12.49       10.23      2.30 o 
  -7   1   3        5.60        5.47      1.55 o 
  -6   1   3       86.09       82.88      5.40 o 
  -5   1   3        0.20        0.14      0.85 o 
  -4   1   3       80.79       80.49      2.39 o 
  -3   1   3        0.71        0.62      0.60 o 
  -2   1   3     3388.45     3463.18     51.59 o 
  -1   1   3    10297.80    10209.48    176.24 o 
   0   1   3        0.06        1.19      0.27 o 
   1   1   3       43.28       37.68      1.52 o 
   2   1   3      148.57      144.40      3.01 o 
   3   1   3       95.30       85.07      2.39 o 
   4   1   3       34.75       33.28      1.59 o 
   5   1   3        8.04       10.15      1.25 o 
   6   1   3        0.35       -0.05      1.43 o 
   7   1   3        1.41        0.49      3.36 o 
  -8   2   3       28.66       38.55      3.26 o 
  -7   2   3        3.92        3.87      1.43 o 
  -6   2   3      145.38      152.50      4.54 o 
  -5   2   3      344.53      326.25      6.49 o 
  -4   2   3       35.37       47.51      1.86 o 
  -3   2   3     4464.95     4677.94     69.83 o 
  -2   2   3      103.80       98.94      2.19 o 
  -1   2   3    12504.39    12840.87    221.46 o 
   0   2   3    12415.48    12673.02    168.68 o 
   1   2   3     1664.91     1623.47     28.15 o 
   2   2   3     2834.92     2974.53     51.20 o 
   3   2   3      815.04      878.30     12.70 o 
   4   2   3      178.90      176.97      3.93 o 
   5   2   3       86.35       81.59      3.34 o 
   6   2   3        8.00        6.51      1.68 o 
   7   2   3       21.98       22.47      6.73 o 
  -8   3   3        8.67       14.77      3.13 o 
  -7   3   3       72.51       86.15      3.94 o 
  -6   3   3        1.15        3.61      1.22 o 
  -5   3   3        0.19        0.79      0.87 o 
  -4   3   3      248.13      268.67      7.37 o 
  -3   3   3     2418.02     2622.61     39.62 o 
  -2   3   3      541.41      523.76      8.46 o 
  -1   3   3     2428.20     2486.91     43.71 o 
   0   3   3    18554.91    19156.09    282.48 o 
   1   3   3      804.82      836.06     14.96 o 
   2   3   3      623.94      597.58     11.32 o 
   3   3   3      185.12      191.88      4.13 o 
   4   3   3       29.84       38.96      2.04 o 
   5   3   3      474.51      457.54      9.97 o 
   6   3   3       21.84       20.94      2.28 o 
   7   3   3       15.96       20.04      2.95 o 
  -8   4   3        0.25        0.83      2.23 o 
  -7   4   3       13.73       15.05      2.87 o 
  -6   4   3       23.08       27.59      2.11 o 
  -5   4   3       22.73       25.98      1.86 o 
  -4   4   3      154.87      163.13      4.03 o 
  -3   4   3       21.26       25.29      1.09 o 
  -2   4   3      829.02      794.62     12.87 o 
  -1   4   3     4033.40     4237.97     73.95 o 
   0   4   3      452.93      438.59      9.91 o 
   1   4   3      854.29      820.66     14.81 o 
   2   4   3      180.20      187.25      6.74 o 
   3   4   3       18.19       17.94      1.36 o 
   4   4   3      146.13      156.78      3.92 o 
   5   4   3       26.12       25.47      2.14 o 
   6   4   3       22.22       17.66      2.20 o 
   7   4   3       47.89       54.30      3.46 o 
  -8   5   3        2.45       -0.25      2.31 o 
  -7   5   3       17.12       14.65      2.94 o 
  -6   5   3       76.67       83.94      3.57 o 
  -5   5   3       37.80       33.94      1.89 o 
  -4   5   3        1.84        0.76      0.68 o 
  -3   5   3      178.08      184.07      3.32 o 
  -2   5   3       53.51       50.62      1.71 o 
  -1   5   3       41.04       46.13      1.86 o 
   0   5   3      744.18      768.98     13.76 o 
   1   5   3      225.26      230.35      4.20 o 
   2   5   3       69.31       59.72      2.28 o 
   3   5   3       35.43       37.63      2.51 o 
   4   5   3        0.14       -0.34      0.94 o 
   5   5   3      227.75      205.01      6.00 o 
   6   5   3      129.94      123.68      4.81 o 
   7   5   3        0.02        2.20      1.73 o 
  -7   6   3        2.50        5.39      2.51 o 
  -6   6   3        7.20       10.26      2.37 o 
  -5   6   3       11.79       14.88      1.38 o 
  -4   6   3       79.85       85.19      2.88 o 
  -3   6   3       38.09       42.13      1.34 o 
  -2   6   3      371.34      306.99      7.05 o 
  -1   6   3        9.26        7.87      0.77 o 
   0   6   3      805.32      860.46     15.43 o 
   1   6   3     1327.71     1410.01     21.74 o 
   2   6   3      182.68      165.82      4.25 o 
   3   6   3       80.87       82.81      3.04 o 
   4   6   3       55.74       55.94      2.42 o 
   5   6   3       67.91       57.34      2.78 o 
   6   6   3       26.63       30.39      3.25 o 
   7   6   3      115.50      117.13      4.82 o 
  -7   7   3        0.33        0.24      2.08 o 
  -6   7   3        0.00        2.99      2.00 o 
  -5   7   3        0.01       -1.60      1.06 o 
  -4   7   3      105.87      105.62      2.53 o 
  -3   7   3        8.93       11.55      0.79 o 
  -2   7   3      165.00      163.13      3.01 o 
  -1   7   3      905.55      922.91     16.65 o 
   0   7   3        0.03        6.74      0.97 o 
   1   7   3       41.30       47.35      1.57 o 
   2   7   3      147.00      153.24      3.27 o 
   3   7   3      124.03      109.16      3.74 o 
   4   7   3      224.43      231.40      5.35 o 
   5   7   3       29.24       23.97      2.68 o 
   6   7   3        5.57        5.40      1.55 o 
   7   7   3       23.22       30.26      2.97 o 
  -7   8   3        2.97        3.26      2.33 o 
  -6   8   3        2.76        6.07      2.37 o 
  -5   8   3       98.25       84.10      6.95 o 
  -4   8   3       83.36       81.00      2.68 o 
  -3   8   3       82.66       86.82      2.11 o 
  -2   8   3      387.53      402.99      7.04 o 
  -1   8   3        7.32       10.59      1.02 o 
   0   8   3      808.16      886.15     16.19 o 
   1   8   3      115.50      109.65      2.72 o 
   2   8   3      119.14      112.17      2.72 o 
   3   8   3       81.97       86.19      3.26 o 
   4   8   3        0.44        0.51      1.05 o 
   5   8   3       55.27       55.34      2.79 o 
   6   8   3       80.42       76.05      3.38 o 
   7   8   3        0.00       -1.08      1.94 o 
  -7   9   3        7.75       14.42      3.21 o 
  -6   9   3       98.10       86.75      5.24 o 
  -5   9   3       55.82       58.47      4.19 o 
  -4   9   3       20.92       22.95      2.09 o 
  -3   9   3       83.83       80.05      3.03 o 
  -2   9   3      210.79      202.08      4.79 o 
  -1   9   3       18.04       19.71      1.57 o 
   0   9   3       69.33       72.74      2.54 o 
   1   9   3     1050.03     1047.15     16.80 o 
   2   9   3      728.82      722.49     12.06 o 
   3   9   3       10.39       11.01      1.59 o 
   4   9   3        4.24        1.12      1.59 o 
   5   9   3       44.39       47.95      3.69 o 
   6   9   3        0.49        2.64      1.77 o 
  -7  10   3        5.80        5.77      2.66 o 
  -6  10   3       14.22       10.22      2.79 o 
  -5  10   3       25.78       21.22      3.07 o 
  -4  10   3      127.05      122.68     17.01 o 
  -3  10   3        0.17        3.64      0.97 o 
  -2  10   3      320.93      324.38      9.37 o 
  -1  10   3       53.51       58.64      2.44 o 
   0  10   3      118.96      132.49      6.93 o 
   1  10   3      174.76      186.32      4.16 o 
   2  10   3        0.01        0.99      1.13 o 
   3  10   3        0.04       -0.22      1.33 o 
   4  10   3        3.52        2.14      1.20 o 
   5  10   3       17.37       18.01      2.45 o 
   6  10   3       11.08       10.48      2.21 o 
  -6  11   3       15.05       25.50      6.43 o 
  -5  11   3        0.54        0.23      1.94 o 
  -4  11   3        1.64        1.19      2.28 o 
  -3  11   3       88.51       92.94      3.52 o 
  -2  11   3      145.30      138.38      6.33 o 
  -1  11   3      453.69      459.33      9.49 o 
   0  11   3       87.50       77.80     13.04 o 
   1  11   3       54.27       55.45      2.17 o 
   2  11   3      114.34      114.47      3.91 o 
   3  11   3       15.07       20.24      2.12 o 
   4  11   3       20.42       19.31      1.92 o 
   5  11   3        5.97        9.02      1.94 o 
   6  11   3        0.20        2.61      2.19 o 
  -6  12   3       55.10       51.97      4.54 o 
  -5  12   3       14.62       17.13      3.07 o 
  -4  12   3        3.74        1.55      1.90 o 
  -3  12   3       41.08       41.96      5.34 o 
  -2  12   3      147.17      148.67     15.93 o 
  -1  12   3      170.07      173.20      6.36 o 
   0  12   3      243.54      231.17      5.76 o 
   1  12   3       30.25       32.27      1.87 o 
   2  12   3      295.68      281.96      7.01 o 
   3  12   3      517.00      502.64     10.58 o 
   4  12   3       19.31       21.04      2.47 o 
   5  12   3       11.82       12.82      2.23 o 
  -5  13   3       51.59       56.24      4.47 o 
  -4  13   3      121.66      116.25     14.15 o 
  -3  13   3       21.96       25.67      3.21 o 
  -2  13   3      391.93      348.40     11.18 o 
  -1  13   3      422.42      416.16     14.54 o 
   0  13   3       12.58       16.75      4.09 o 
   1  13   3      616.22      609.22     10.93 o 
   2  13   3       44.94       38.45      2.66 o 
   3  13   3      355.88      339.27      7.42 o 
   4  13   3      118.75      117.31      4.83 o 
   5  13   3        0.00        0.22      1.74 o 
  -5  14   3       46.38       46.76      4.54 o 
  -4  14   3       14.65       17.68      3.13 o 
  -3  14   3        5.51        7.45      2.51 o 
  -2  14   3       13.11       10.94      2.59 o 
  -1  14   3      122.99      136.79      5.80 o 
   0  14   3       14.44       19.59      3.36 o 
   1  14   3        0.22        1.86      1.48 o 
   2  14   3      196.05      180.98     11.28 o 
   3  14   3       14.27       13.46      2.32 o 
   4  14   3      188.41      204.96      6.73 o 
  -4  15   3       14.77       11.35      2.87 o 
  -3  15   3       33.01       30.46      3.78 o 
  -2  15   3      129.66      135.06     10.58 o 
  -1  15   3        2.55        4.28      1.94 o 
   0  15   3        8.30        9.81      2.04 o 
   1  15   3        2.24        2.43      1.56 o 
   2  15   3       10.80        7.34      2.16 o 
   3  15   3        4.88        7.33      2.08 o 
   4  15   3        4.39        1.13      1.82 o 
  -4  16   3        0.00        2.89      2.42 o 
  -3  16   3       31.78       31.65      3.96 o 
  -2  16   3        0.12        0.79      1.98 o 
  -1  16   3       22.35       25.98      4.15 o 
   0  16   3       54.37       56.19      3.83 o 
   1  16   3       10.63        9.07      2.31 o 
   2  16   3        8.09       10.01      3.17 o 
   3  16   3       24.25       35.51      4.64 o 
  -3  17   3        2.11        4.72      4.65 o 
  -2  17   3       16.82       15.20      3.21 o 
  -1  17   3        0.29        3.87      2.28 o 
   0  17   3        2.18        1.38      2.77 o 
   1  17   3        0.66        1.78      3.17 o 
   2  17   3        3.81        1.04      2.28 o 
  -1  18   3       17.04       18.40      5.64 o 
   1  18   3       39.06       45.70      6.33 o 
  -8   0   4        1.40        3.10      2.77 o 
  -7   0   4       89.52       89.55      4.89 o 
  -6   0   4       87.69       87.85      4.54 o 
  -5   0   4        6.93        8.41      1.74 o 
  -4   0   4     1543.43     1556.68     34.33 o 
  -3   0   4     5607.56     5715.80    120.30 o 
  -2   0   4     7876.89     8142.54    170.21 o 
  -1   0   4     9288.99     9482.02    164.09 o 
   0   0   4      487.93      483.24      9.01 o 
   1   0   4       97.32       77.50      2.79 o 
   2   0   4     7906.02     8474.60    178.18 o 
   3   0   4     9355.27    10439.32    247.59 o 
   4   0   4      502.91      495.90     16.02 o 
   5   0   4      539.91      542.20     23.05 o 
   6   0   4        3.62        3.56      2.97 o 
   7   0   4       36.24       52.62      6.33 o 
  -8   1   4       18.92       19.39      2.49 o 
  -7   1   4        6.42        7.15      1.58 o 
  -6   1   4      119.39      126.18      4.77 o 
  -5   1   4       48.58       42.31      2.07 o 
  -4   1   4      202.61      209.72      4.44 o 
  -3   1   4      133.75      159.84      3.36 o 
  -2   1   4      114.16      120.39      2.55 o 
  -1   1   4       73.87       86.23      1.91 o 
   0   1   4     1457.76     1410.09     17.66 o 
   1   1   4     1775.60     1788.58     24.45 o 
   2   1   4      512.48      530.24     10.25 o 
   3   1   4        1.40        2.11      0.65 o 
   4   1   4      677.80      705.33     11.87 o 
   5   1   4       82.89       84.13      2.75 o 
   6   1   4       16.82       17.13      2.73 o 
   7   1   4        0.40       -0.63      1.94 o 
  -8   2   4        0.42        0.79      2.77 o 
  -7   2   4      104.06      121.09      5.11 o 
  -6   2   4       33.11       37.15      2.19 o 
  -5   2   4       59.27       55.00      2.30 o 
  -4   2   4      672.74      692.04     11.54 o 
  -3   2   4      110.71      124.48      2.84 o 
  -2   2   4      928.80      876.92     13.70 o 
  -1   2   4     2489.63     2584.62     54.79 o 
   0   2   4     4518.40     4724.73     63.26 o 
   1   2   4     3077.67     3160.92     54.05 o 
   2   2   4      646.56      668.33     12.57 o 
   3   2   4       19.19       29.74      1.40 o 
   4   2   4      275.55      260.42      5.73 o 
   5   2   4       42.24       41.51      2.53 o 
   6   2   4       24.34       21.69      2.26 o 
   7   2   4       16.53       17.49      3.08 o 
  -8   3   4        0.20       -0.79      2.24 o 
  -7   3   4      148.21      144.14      7.40 o 
  -6   3   4       97.44      100.38      3.34 o 
  -5   3   4      301.02      311.30      6.28 o 
  -4   3   4       19.40       19.14      1.31 o 
  -3   3   4      115.65      139.38      3.06 o 
  -2   3   4      143.89      154.99      3.88 o 
  -1   3   4     1777.64     1814.51     32.23 o 
   0   3   4     5515.92     5861.37     78.39 o 
   1   3   4      899.41      884.30     15.91 o 
   2   3   4      610.62      574.07     11.05 o 
   3   3   4       14.35       22.63      1.99 o 
   4   3   4       26.39       34.44      1.91 o 
   5   3   4      157.40      140.75     10.98 o 
   6   3   4       34.27       41.04      2.85 o 
   7   3   4       12.71       16.18      3.56 o 
  -8   4   4       46.40       51.68      4.75 o 
  -7   4   4        5.00        3.65      2.23 o 
  -6   4   4       17.29       21.25      1.81 o 
  -5   4   4       14.23       13.54      1.34 o 
  -4   4   4        2.31        2.74      1.05 o 
  -3   4   4        6.20       12.79      0.93 o 
  -2   4   4      607.83      575.16     11.18 o 
  -1   4   4     7802.75     7945.32    137.75 o 
   0   4   4      453.11      407.08      6.75 o 
   1   4   4      429.52      420.31      8.24 o 
   2   4   4      813.85      795.89     14.81 o 
   3   4   4       98.08       86.06      4.99 o 
   4   4   4       50.13       44.01      2.77 o 
   5   4   4      283.05      289.01      6.41 o 
   6   4   4        0.96        0.55      1.33 o 
   7   4   4        6.36       10.57      2.91 o 
  -8   5   4       19.70       27.95      3.97 o 
  -7   5   4       31.38       31.61      3.78 o 
  -6   5   4        2.09        5.18      1.51 o 
  -5   5   4        3.05        3.58      0.97 o 
  -4   5   4       31.26       32.25      1.56 o 
  -3   5   4        4.55       10.48      1.33 o 
  -2   5   4      182.65      177.98      4.51 o 
  -1   5   4       78.18       99.65      4.65 o 
   0   5   4      163.57      173.56      3.79 o 
   1   5   4     1473.45     1466.69     22.50 o 
   2   5   4      150.11      144.01      3.87 o 
   3   5   4       47.04       53.06      2.58 o 
   4   5   4       44.48       41.25      2.25 o 
   5   5   4      257.31      238.32      5.70 o 
   6   5   4       62.30       57.46      3.27 o 
   7   5   4        5.84        7.10      2.04 o 
  -7   6   4        1.48        1.21      2.12 o 
  -6   6   4        0.26        1.54      1.36 o 
  -5   6   4        1.65        1.77      1.72 o 
  -4   6   4      115.86      120.92      2.65 o 
  -3   6   4       44.62       46.41      1.31 o 
  -2   6   4        3.48        4.56      0.62 o 
  -1   6   4      603.76      565.09     11.18 o 
   0   6   4       71.11       56.31      1.92 o 
   1   6   4      146.49      124.58      2.79 o 
   2   6   4       43.90       37.78      3.26 o 
   3   6   4      327.47      309.59      7.10 o 
   4   6   4      217.16      207.90      4.93 o 
   5   6   4        0.47        1.43      1.15 o 
   6   6   4        2.83        4.97      1.55 o 
   7   6   4       16.83       17.80      2.63 o 
  -7   7   4        5.62        1.57      2.18 o 
  -6   7   4       93.31       94.21      6.13 o 
  -5   7   4       70.99       60.13      3.21 o 
  -4   7   4        0.91        2.02      1.02 o 
  -3   7   4      156.51      164.52      3.76 o 
  -2   7   4      670.23      646.68     12.89 o 
  -1   7   4      848.73      900.85     16.31 o 
   0   7   4     3385.39     3802.36     80.12 o 
   1   7   4        8.25       13.38      1.00 o 
   2   7   4      122.08      103.16      3.31 o 
   3   7   4       22.70       21.80      1.94 o 
   4   7   4        0.23       -1.97      1.31 o 
   5   7   4      221.96      207.60      7.17 o 
   6   7   4        2.51        3.45      1.55 o 
   7   7   4       10.43        7.76      2.12 o 
  -7   8   4        6.57       10.18      8.90 o 
  -6   8   4       50.83       46.98      4.13 o 
  -5   8   4       16.16       13.09      1.83 o 
  -4   8   4       70.19       61.02      5.24 o 
  -3   8   4      150.18      148.42      3.58 o 
  -2   8   4      722.26      713.59     25.13 o 
  -1   8   4      171.77      159.34      3.93 o 
   0   8   4       97.63      111.65      3.71 o 
   1   8   4       25.49       27.98      2.26 o 
   2   8   4      135.31      128.67      5.24 o 
   3   8   4        4.70        4.62      1.43 o 
   4   8   4        0.39        2.23      1.22 o 
   5   8   4       35.00       33.71      2.42 o 
   6   8   4        0.48        0.90      1.42 o 
  -7   9   4        3.98        6.23      2.66 o 
  -6   9   4        9.48       12.26      4.95 o 
  -5   9   4        0.02        0.97      1.64 o 
  -4   9   4        5.03        2.22      1.23 o 
  -3   9   4        0.10        0.90      0.70 o 
  -2   9   4        1.87        3.84      2.97 o 
  -1   9   4      175.64      181.83      4.45 o 
   0   9   4        0.42       -0.34      0.73 o 
   1   9   4      166.20      175.45      5.68 o 
   2   9   4      161.86      163.09      4.59 o 
   3   9   4       18.50       16.98      1.94 o 
   4   9   4       24.72       20.62      1.91 o 
   5   9   4       18.57       17.47      1.99 o 
   6   9   4        1.02       -2.13      1.42 o 
  -7  10   4       17.17       17.32      3.57 o 
  -6  10   4        9.55       10.06      2.93 o 
  -5  10   4       47.87       42.37      3.86 o 
  -4  10   4      100.12      102.98      4.05 o 
  -3  10   4       29.38       28.99      3.17 o 
  -2  10   4      139.72      123.64      5.09 o 
  -1  10   4      291.26      301.96      6.69 o 
   0  10   4        8.30        9.40      2.18 o 
   1  10   4       51.00       53.56      2.03 o 
   2  10   4       80.40       70.58      3.04 o 
   3  10   4       12.08       10.67      1.79 o 
   4  10   4       41.74       44.48      3.00 o 
   5  10   4        4.10        3.25      1.47 o 
   6  10   4        0.00       -1.81      1.57 o 
  -6  11   4       33.04       36.05      4.26 o 
  -5  11   4        2.12        1.92      2.04 o 
  -4  11   4        9.57        7.38      2.31 o 
  -3  11   4        0.10        0.07      1.66 o 
  -2  11   4      191.37      188.97      6.71 o 
  -1  11   4       18.95       22.89      1.93 o 
   0  11   4       25.69       27.02      2.77 o 
   1  11   4      120.40      117.78      3.25 o 
   2  11   4      146.40      137.26      6.10 o 
   3  11   4       11.64       13.31      1.94 o 
   4  11   4      224.03      234.88      5.85 o 
   5  11   4        0.62        0.09      1.54 o 
   6  11   4       10.63        9.11      2.24 o 
  -6  12   4        2.23        0.87      2.45 o 
  -5  12   4       16.80       20.65      3.32 o 
  -4  12   4       99.91       98.96      8.80 o 
  -3  12   4      199.56      191.81      8.41 o 
  -2  12   4        1.29        3.80      1.79 o 
  -1  12   4        6.57        5.53      1.83 o 
   0  12   4      331.33      341.05      7.67 o 
   1  12   4      394.60      380.77      7.41 o 
   2  12   4        7.39        5.56      1.63 o 
   3  12   4      181.67      180.23      6.34 o 
   4  12   4       48.80       48.56      2.76 o 
   5  12   4        8.84        6.32      1.98 o 
  -5  13   4        1.76       -1.71      2.00 o 
  -4  13   4        4.88        6.42      3.76 o 
  -3  13   4       14.04       16.92      2.87 o 
  -2  13   4        0.44        0.17      1.90 o 
  -1  13   4       24.02       28.53      2.95 o 
   0  13   4       47.29       54.11      2.69 o 
   1  13   4      130.97      116.83      4.16 o 
   2  13   4        0.52       -0.17      2.18 o 
   3  13   4       52.83       55.54      3.30 o 
   4  13   4        0.48        0.36      1.59 o 
   5  13   4        2.48        1.61      1.72 o 
  -5  14   4        0.27       -1.46      2.04 o 
  -4  14   4       31.40       37.45      4.05 o 
  -3  14   4       28.22       27.67      6.43 o 
  -2  14   4      118.47      116.95      5.57 o 
  -1  14   4       28.30       31.55      7.72 o 
   0  14   4       28.46       26.45      2.84 o 
   1  14   4        5.66        6.59      1.71 o 
   2  14   4        0.22        0.04      1.58 o 
   3  14   4       70.69       69.20      4.37 o 
   4  14   4       38.39       45.54      4.30 o 
  -4  15   4        0.30       -0.15      2.14 o 
  -3  15   4        0.87       -1.70      1.75 o 
  -2  15   4        0.47       -0.40      2.00 o 
  -1  15   4        0.77        0.62      1.79 o 
   0  15   4        1.03        0.85      1.42 o 
   1  15   4       10.77        9.80      2.37 o 
   2  15   4        4.46        3.34      1.71 o 
   3  15   4        0.78        1.57      1.73 o 
   4  15   4       16.62       24.93      2.93 o 
  -4  16   4        5.62        8.21      2.94 o 
  -3  16   4       25.32       27.33      3.71 o 
  -2  16   4        5.28        6.08      4.85 o 
  -1  16   4       52.67       58.00      4.37 o 
   0  16   4        1.87       -0.40      2.77 o 
   1  16   4        0.97        4.15      2.02 o 
   2  16   4       11.20       11.40      2.65 o 
   3  16   4        0.15       -0.66      1.83 o 
  -3  17   4        9.12       12.26      2.85 o 
  -2  17   4       29.01       24.37      3.60 o 
  -1  17   4        0.06        2.76      2.37 o 
   0  17   4        8.08        7.12      3.17 o 
   1  17   4        6.60       13.26      4.35 o 
   2  17   4        3.14        4.15      3.36 o 
  -1  18   4        0.85        5.54      2.97 o 
   0  18   4        2.09        5.54      3.36 o 
  -8   1   5        9.16        9.75      2.12 o 
  -7   1   5       16.05       16.39      1.89 o 
  -6   1   5        1.51        0.99      1.12 o 
  -5   1   5        1.36        4.24      1.38 o 
  -4   1   5       35.55       35.10      1.69 o 
  -3   1   5      459.30      401.99      7.02 o 
  -2   1   5      743.42      730.48     11.63 o 
  -1   1   5        1.48        1.29      0.36 o 
   0   1   5       35.80       34.31      1.02 o 
   1   1   5        4.98        2.28      0.52 o 
   2   1   5     1277.63     1259.95     22.67 o 
   3   1   5       85.71       81.92      3.26 o 
   4   1   5      186.39      177.20      3.98 o 
   5   1   5        3.81        4.48      1.32 o 
   6   1   5        0.02        1.02      1.94 o 
   7   1   5        0.00        0.11      2.87 o 
  -8   2   5        2.48        4.45      2.66 o 
  -7   2   5       45.84       49.54      2.70 o 
  -6   2   5      104.35      101.95      3.35 o 
  -5   2   5      229.34      222.60      4.94 o 
  -4   2   5      124.79      124.18      3.14 o 
  -3   2   5      300.71      276.08      5.16 o 
  -2   2   5      220.66      220.01      4.74 o 
  -1   2   5       80.72       83.02      2.29 o 
   0   2   5       49.15       42.55      1.25 o 
   1   2   5      113.94      114.19      4.05 o 
   2   2   5      446.72      474.41      9.49 o 
   3   2   5        2.74        3.52      0.85 o 
   4   2   5        6.03        7.04      0.98 o 
   5   2   5        0.81        1.64      1.15 o 
   6   2   5        0.23        0.36      2.02 o 
   7   2   5        6.45        9.96      2.59 o 
  -8   3   5        2.80        3.56      3.36 o 
  -7   3   5      243.82      240.39      9.14 o 
  -6   3   5      173.54      175.28      5.48 o 
  -5   3   5      343.29      324.45      6.57 o 
  -4   3   5       31.85       24.02      1.44 o 
  -3   3   5       73.42       64.84      1.88 o 
  -2   3   5       27.33       39.94      2.34 o 
  -1   3   5       31.09       36.77      1.29 o 
   0   3   5     1780.68     1822.72     24.96 o 
   1   3   5        0.02        0.74      0.44 o 
   2   3   5      633.60      637.47     12.23 o 
   3   3   5      279.64      259.21      6.19 o 
   4   3   5       26.33       28.63      1.82 o 
   5   3   5       38.73       32.78      2.74 o 
   6   3   5       12.96       12.99      2.03 o 
   7   3   5        9.38       10.89      2.87 o 
  -8   4   5       15.06       19.60      3.49 o 
  -7   4   5       10.61       13.86      2.33 o 
  -6   4   5       64.10       59.37      3.23 o 
  -5   4   5      112.02      101.44      3.06 o 
  -4   4   5       47.58       47.41      1.88 o 
  -3   4   5       84.40       87.15      2.21 o 
  -2   4   5       82.43       82.46      2.76 o 
  -1   4   5      326.51      328.01      6.92 o 
   0   4   5      138.89      133.02      2.79 o 
   1   4   5      251.99      265.00      4.79 o 
   2   4   5      282.82      273.64      6.49 o 
   3   4   5        1.79        1.77      1.13 o 
   4   4   5       30.36       28.54      2.46 o 
   5   4   5      350.85      342.87      7.32 o 
   6   4   5       27.43       26.15      2.49 o 
   7   4   5        0.05       -0.40      2.10 o 
  -8   5   5        1.02        0.02      2.42 o 
  -7   5   5       29.62       32.72      3.85 o 
  -6   5   5      283.09      255.90      7.07 o 
  -5   5   5      134.07      123.75      4.97 o 
  -4   5   5       31.67       25.80      1.94 o 
  -3   5   5      228.26      232.79      5.70 o 
  -2   5   5      185.99      164.49      4.34 o 
  -1   5   5     5899.07     6219.60    108.35 o 
   0   5   5     7568.93     8458.00    125.43 o 
   1   5   5      948.97      919.84     17.65 o 
   2   5   5     1209.10     1201.50     21.87 o 
   3   5   5       25.31       24.21      1.98 o 
   4   5   5       20.10       19.57      1.79 o 
   5   5   5        7.59        6.22      1.48 o 
   6   5   5        6.97        5.69      1.89 o 
   7   5   5       11.75       19.50      2.58 o 
  -7   6   5       39.12       44.29      4.05 o 
  -6   6   5        0.14        1.13      1.31 o 
  -5   6   5       48.18       45.48      2.69 o 
  -4   6   5       17.04       14.82      1.71 o 
  -3   6   5      200.90      206.88      4.29 o 
  -2   6   5      425.01      427.32      9.09 o 
  -1   6   5     3787.92     4070.98     71.57 o 
   0   6   5       14.67       27.33      1.32 o 
   1   6   5     2138.93     2241.13     34.15 o 
   2   6   5      112.34      106.31      3.42 o 
   3   6   5        0.32        0.20      1.10 o 
   4   6   5      790.50      766.84     13.49 o 
   5   6   5      314.32      288.32      6.62 o 
   6   6   5       42.83       53.56      2.99 o 
   7   6   5        0.03        0.50      2.40 o 
  -7   7   5       24.80       31.22      4.05 o 
  -6   7   5       19.93       22.80      2.39 o 
  -5   7   5       48.14       44.41      3.52 o 
  -4   7   5       20.04       22.13      2.04 o 
  -3   7   5        0.00        2.16      0.89 o 
  -2   7   5     1469.29     1469.61     27.25 o 
  -1   7   5     1577.08     1706.48     29.85 o 
   0   7   5      432.50      516.75      9.88 o 
   1   7   5      479.29      486.07      8.33 o 
   2   7   5      227.28      206.53      5.27 o 
   3   7   5       39.76       34.78      2.32 o 
   4   7   5       31.68       31.51      2.14 o 
   5   7   5        0.04        1.51      1.41 o 
   6   7   5        1.84        2.36      1.58 o 
  -7   8   5        0.71        7.34      2.70 o 
  -6   8   5       48.07       40.75      3.91 o 
  -5   8   5       47.11       39.83      2.74 o 
  -4   8   5       24.11       26.69      2.30 o 
  -3   8   5      121.00      115.63      4.17 o 
  -2   8   5       52.91       48.24      2.90 o 
  -1   8   5      988.49     1066.85     19.23 o 
   0   8   5      876.74      920.41     16.80 o 
   1   8   5       68.47       76.90      2.47 o 
   2   8   5       14.58       14.62      1.63 o 
   3   8   5       17.99       18.10      1.97 o 
   4   8   5        0.00        0.10      1.34 o 
   5   8   5       12.77       18.85      2.05 o 
   6   8   5        6.24        7.13      1.84 o 
  -7   9   5        8.64       10.43      3.01 o 
  -6   9   5       18.72       18.12      3.46 o 
  -5   9   5       48.17       52.19      3.08 o 
  -4   9   5       20.98       23.26      2.22 o 
  -3   9   5      172.10      177.08      5.21 o 
  -2   9   5      496.90      483.19     12.72 o 
  -1   9   5      129.79      112.14      3.19 o 
   0   9   5        9.53        8.89      1.13 o 
   1   9   5      100.02      100.23      3.98 o 
   2   9   5       40.82       39.71      2.43 o 
   3   9   5       49.85       51.70      3.47 o 
   4   9   5        0.34       -1.65      1.10 o 
   5   9   5       28.27       28.71      2.39 o 
   6   9   5        0.04        1.50      1.54 o 
  -6  10   5        0.13       -1.47      1.98 o 
  -5  10   5        0.50        0.72      1.93 o 
  -4  10   5        1.99        2.20      1.36 o 
  -3  10   5       93.47       98.32      6.73 o 
  -2  10   5       35.21       36.61      3.09 o 
  -1  10   5       83.16       86.79      2.83 o 
   0  10   5        8.15       13.12      1.37 o 
   1  10   5       60.37       62.85      2.28 o 
   2  10   5      181.28      164.97      5.80 o 
   3  10   5      156.40      141.71      4.71 o 
   4  10   5        0.80        1.23      1.24 o 
   5  10   5       25.40       29.67      2.47 o 
   6  10   5        0.76        1.35      1.59 o 
  -6  11   5       33.83       31.74      6.33 o 
  -5  11   5      161.01      152.12      6.92 o 
  -4  11   5       84.17       86.87      5.14 o 
  -3  11   5      213.22      204.96      7.55 o 
  -2  11   5        7.49        7.94      2.04 o 
  -1  11   5      115.24      108.03      4.67 o 
   0  11   5       11.15       10.46      1.41 o 
   1  11   5       78.11       75.56      2.55 o 
   2  11   5      105.02      104.05      3.92 o 
   3  11   5        7.05        7.95      1.94 o 
   4  11   5      141.96      145.20      4.53 o 
   5  11   5        9.78        6.47      1.68 o 
  -6  12   5       20.56       19.18      3.71 o 
  -5  12   5        0.24       -0.74      2.18 o 
  -4  12   5       56.97       63.99      4.48 o 
  -3  12   5      604.75      625.31     16.85 o 
  -2  12   5      149.25      143.81      6.14 o 
  -1  12   5      133.42      136.05      5.57 o 
   0  12   5       12.18       16.81      1.72 o 
   1  12   5        0.42        0.98      1.31 o 
   2  12   5      146.60      132.48      4.55 o 
   3  12   5       58.51       62.54      3.41 o 
   4  12   5       41.74       38.70      2.69 o 
   5  12   5        1.60        4.05      1.95 o 
  -5  13   5      130.14      126.82      9.40 o 
  -4  13   5        3.82        3.31      2.19 o 
  -3  13   5       17.73       21.80      3.18 o 
  -2  13   5        0.05       -1.23      1.75 o 
  -1  13   5        0.21        1.35      1.68 o 
   0  13   5       40.65       45.10      3.09 o 
   1  13   5        0.41        1.45      1.40 o 
   2  13   5       17.64       18.99      2.24 o 
   3  13   5        4.07        5.25      1.82 o 
   4  13   5        0.35        0.85      1.88 o 
   5  13   5        8.35       13.86      2.53 o 
  -5  14   5       11.36       10.16      2.79 o 
  -4  14   5       44.54       46.62      4.48 o 
  -3  14   5        5.19        2.11      2.04 o 
  -2  14   5      141.15      145.48      6.35 o 
  -1  14   5      140.76      167.60     19.98 o 
   0  14   5       10.04        7.73      1.94 o 
   1  14   5        1.74        0.00      1.87 o 
   2  14   5        0.03        0.50      1.42 o 
   3  14   5        0.07       -0.40      1.60 o 
   4  14   5       15.53       18.80      2.74 o 
  -4  15   5        0.00       -0.03      2.16 o 
  -3  15   5        2.38        3.50      6.13 o 
  -2  15   5        1.62        1.93      2.01 o 
  -1  15   5        0.54        2.05      2.97 o 
   0  15   5        0.74        1.98      2.57 o 
   1  15   5        0.51        0.26      1.85 o 
   2  15   5       14.11       14.10      2.62 o 
   3  15   5        6.71        4.17      2.45 o 
  -4  16   5        0.45        0.27      2.28 o 
  -3  16   5       26.18       30.88      3.91 o 
  -2  16   5       29.41       23.04      3.37 o 
  -1  16   5        0.02        2.02      2.01 o 
   0  16   5       11.08       11.28      3.36 o 
   1  16   5       21.13       24.29      3.27 o 
   2  16   5       19.32       22.75      4.95 o 
   3  16   5        2.48        0.68      1.80 o 
  -2  17   5        3.80        3.40      2.42 o 
  -1  17   5        5.05        2.37      2.57 o 
   0  17   5        4.45        7.54      3.46 o 
   1  17   5        0.91        3.35      2.31 o 
   2  17   5        0.33        0.59      3.17 o 
  -8   0   6        0.40       -2.20      2.02 o 
  -7   0   6        0.99        2.41      2.02 o 
  -6   0   6       19.49       26.13      2.73 o 
  -5   0   6        0.84        2.17      1.38 o 
  -4   0   6     1782.55     1879.96     41.15 o 
  -3   0   6     5033.41     5254.12    110.94 o 
  -2   0   6        3.18        9.11      2.08 o 
  -1   0   6       46.16       48.76      1.73 o 
   0   0   6        4.73        4.05      0.91 o 
   1   0   6      954.65     1019.92     18.77 o 
   2   0   6     2254.42     2471.71     53.64 o 
   3   0   6      414.22      368.77     13.65 o 
   4   0   6      511.52      498.86     12.65 o 
   5   0   6      103.54       90.61      6.53 o 
   6   0   6        0.32        1.19      2.97 o 
   7   0   6        7.79       13.06      4.35 o 
  -8   1   6       15.62       24.67      2.77 o 
  -7   1   6        4.05        1.32      1.33 o 
  -6   1   6       33.11       33.23      2.17 o 
  -5   1   6       17.23       18.81      1.89 o 
  -4   1   6       29.55       32.00      1.87 o 
  -3   1   6      160.16      178.42      3.73 o 
  -2   1   6     1630.74     1654.62     22.72 o 
  -1   1   6        0.46        1.19      0.38 o 
   0   1   6       20.97       17.05      0.92 o 
   1   1   6      106.40      111.95      2.35 o 
   2   1   6     1224.22     1286.59     24.00 o 
   3   1   6        4.24        7.15      1.42 o 
   4   1   6       61.60       69.84      2.28 o 
   5   1   6        3.95        3.23      1.32 o 
   6   1   6        0.15       -1.43      2.08 o 
   7   1   6       13.09       20.75      3.35 o 
  -8   2   6        0.31        0.31      1.72 o 
  -7   2   6        6.22        7.16      2.56 o 
  -6   2   6        8.83        7.55      1.44 o 
  -5   2   6      209.30      209.30      4.77 o 
  -4   2   6      814.90      847.71     13.96 o 
  -3   2   6      200.01      203.78      4.15 o 
  -2   2   6        6.48        7.37      0.76 o 
  -1   2   6     1040.97     1051.73     14.88 o 
   0   2   6       11.28       14.07      0.73 o 
   1   2   6     3445.56     3520.13     52.81 o 
   2   2   6        1.08       -0.21      0.86 o 
   3   2   6      215.27      219.39      4.58 o 
   4   2   6        2.39        1.85      0.89 o 
   5   2   6       11.19       12.79      1.83 o 
   6   2   6       15.33       18.94      2.87 o 
   7   2   6        0.32       -0.21      3.36 o 
  -8   3   6        4.39        4.50      2.56 o 
  -7   3   6        0.92       -0.28      1.51 o 
  -6   3   6      119.55      127.91      4.60 o 
  -5   3   6        5.79        4.48      1.10 o 
  -4   3   6      143.14      147.04      4.60 o 
  -3   3   6      481.37      465.81      8.02 o 
  -2   3   6       66.84       61.58      2.35 o 
  -1   3   6       70.16       67.46      1.83 o 
   0   3   6      276.56      270.18      4.42 o 
   1   3   6      166.02      170.14      3.48 o 
   2   3   6       19.52       24.96      1.83 o 
   3   3   6       14.79        9.27      1.11 o 
   4   3   6       73.88       76.88      2.88 o 
   5   3   6        7.42        6.24      1.57 o 
   6   3   6       11.33       12.20      2.04 o 
   7   3   6        0.25        2.57      2.77 o 
  -8   4   6        5.44        4.45      2.41 o 
  -7   4   6       11.68       15.71      2.36 o 
  -6   4   6        8.09        4.69      1.69 o 
  -5   4   6      232.48      217.28      4.87 o 
  -4   4   6       91.73       84.25      2.47 o 
  -3   4   6      946.13      895.51     14.43 o 
  -2   4   6        3.31        3.64      0.93 o 
  -1   4   6      349.53      320.10      5.65 o 
   0   4   6       54.01       61.89      1.65 o 
   1   4   6      793.75      786.77     12.66 o 
   2   4   6      137.86      145.52      5.29 o 
   3   4   6        0.36        2.69      1.29 o 
   4   4   6      136.99      139.25      3.96 o 
   5   4   6       25.55       23.92      2.08 o 
   6   4   6        8.69        6.50      1.78 o 
   7   4   6        0.98        0.45      2.16 o 
  -7   5   6       76.40       78.76      4.00 o 
  -6   5   6       99.22       95.77      6.90 o 
  -5   5   6       35.44       32.22      2.38 o 
  -4   5   6        0.01        1.35      1.02 o 
  -3   5   6      159.35      150.07      5.43 o 
  -2   5   6     1441.71     1473.75     27.10 o 
  -1   5   6     3830.07     4092.90     61.18 o 
   0   5   6      175.27      185.28      3.73 o 
   1   5   6      241.74      259.87      4.91 o 
   2   5   6      834.58      780.32     14.88 o 
   3   5   6       12.71       17.11      1.82 o 
   4   5   6      110.20      104.22      4.10 o 
   5   5   6       30.82       26.16      2.17 o 
   6   5   6       80.92       73.71      3.81 o 
   7   5   6        0.00       -1.88      2.24 o 
  -7   6   6       58.56       62.96      8.01 o 
  -6   6   6       37.73       34.46      2.81 o 
  -5   6   6       34.67       33.75      2.49 o 
  -4   6   6        0.72        0.30      1.00 o 
  -3   6   6      526.97      497.84     11.21 o 
  -2   6   6     1351.26     1306.88     24.33 o 
  -1   6   6      531.00      568.18      9.52 o 
   0   6   6      137.05      134.80      3.74 o 
   1   6   6      632.56      602.02     11.34 o 
   2   6   6      518.30      511.04     10.47 o 
   3   6   6       32.18       33.76      2.36 o 
   4   6   6      335.76      319.02      7.97 o 
   5   6   6      201.16      171.38      4.97 o 
   6   6   6       10.35       16.44      2.11 o 
  -7   7   6       60.63       58.07      7.02 o 
  -6   7   6       94.75       96.05      4.22 o 
  -5   7   6       55.94       50.54      2.94 o 
  -4   7   6       21.38       20.46      2.04 o 
  -3   7   6       67.78       67.29      2.89 o 
  -2   7   6      180.04      181.04      4.95 o 
  -1   7   6     1816.73     1896.53     33.07 o 
   0   7   6        0.21        1.39      0.74 o 
   1   7   6        0.05       -0.50      0.69 o 
   2   7   6        1.74        2.70      1.19 o 
   3   7   6      394.63      376.21      8.62 o 
   4   7   6      148.66      144.10      4.96 o 
   5   7   6      139.07      127.66      4.43 o 
   6   7   6        4.72        5.10      1.65 o 
  -7   8   6        5.90        7.20      2.73 o 
  -6   8   6        0.09       -1.73      1.21 o 
  -5   8   6       27.33       29.32      2.56 o 
  -4   8   6      128.87      126.21      7.46 o 
  -3   8   6       30.40       25.00      2.12 o 
  -2   8   6        7.74       11.97      1.59 o 
  -1   8   6      639.33      609.18     11.61 o 
   0   8   6       41.71       48.53      1.80 o 
   1   8   6        0.93        0.66      0.69 o 
   2   8   6      270.40      253.68      7.75 o 
   3   8   6      251.01      237.70      6.35 o 
   4   8   6      401.71      381.99     11.57 o 
   5   8   6       77.06       74.35      3.40 o 
   6   8   6        2.61        4.78      1.69 o 
  -7   9   6        8.78        7.41      2.99 o 
  -6   9   6        4.82        4.53      2.47 o 
  -5   9   6       20.99       22.55      2.31 o 
  -4   9   6       29.28       26.69      2.51 o 
  -3   9   6        0.13        0.98      1.13 o 
  -2   9   6      382.22      353.44     25.13 o 
  -1   9   6      109.15      112.01      3.25 o 
   0   9   6       30.32       38.07      1.78 o 
   1   9   6        8.19       10.37      1.09 o 
   2   9   6       84.03       80.58      3.35 o 
   3   9   6       19.73       24.31      2.36 o 
   4   9   6      222.79      218.07      6.37 o 
   5   9   6        0.00        1.25      1.35 o 
   6   9   6        1.39        2.90      1.62 o 
  -6  10   6       16.47       13.64      3.01 o 
  -5  10   6       83.59       84.03      3.91 o 
  -4  10   6       70.37       64.00      3.30 o 
  -3  10   6      312.96      322.69      8.18 o 
  -2  10   6        3.26        6.95      1.90 o 
  -1  10   6       20.25       21.33      2.57 o 
   0  10   6      137.62      142.52      3.54 o 
   1  10   6       27.30       29.45      2.12 o 
   2  10   6      678.06      675.25     13.80 o 
   3  10   6      681.01      657.22     27.28 o 
   4  10   6       24.21       26.68      2.66 o 
   5  10   6       10.55        9.07      1.80 o 
  -6  11   6        0.31        2.62      2.42 o 
  -5  11   6        0.88        0.32      1.88 o 
  -4  11   6       11.89       15.00      2.02 o 
  -3  11   6      129.38      116.35      7.81 o 
  -2  11   6      156.36      136.07      5.94 o 
  -1  11   6        0.49       -0.82      1.88 o 
   0  11   6       56.96       58.37      3.20 o 
   1  11   6       19.18       16.13      1.84 o 
   2  11   6       26.00       27.61      2.40 o 
   3  11   6      142.51      129.83      7.17 o 
   4  11   6        3.66        9.63      2.16 o 
   5  11   6        2.15        0.21      1.52 o 
  -6  12   6       16.91       16.23      3.46 o 
  -5  12   6       39.98       45.87      6.23 o 
  -4  12   6        9.30        5.80      2.37 o 
  -3  12   6      140.51      156.25     12.46 o 
  -2  12   6      707.41      692.19     17.90 o 
  -1  12   6       50.37       43.58      3.42 o 
   0  12   6        7.98        5.14      1.42 o 
   1  12   6       20.99       21.81      2.15 o 
   2  12   6      134.22      140.19      6.13 o 
   3  12   6      107.42      113.29      4.50 o 
   4  12   6       34.76       32.32      2.56 o 
   5  12   6        0.62        2.22      2.54 o 
  -5  13   6        0.97        0.94      2.14 o 
  -4  13   6        4.36        1.45      2.67 o 
  -3  13   6       10.36        4.28      2.33 o 
  -2  13   6       59.33       58.76      5.54 o 
  -1  13   6        5.18        3.66      3.07 o 
   0  13   6      210.13      229.16      6.35 o 
   1  13   6       81.18       78.67      3.51 o 
   2  13   6       31.32       28.93      2.61 o 
   3  13   6       59.76       61.07      4.79 o 
   4  13   6       38.77       44.55      2.89 o 
  -5  14   6       12.93       12.96      3.22 o 
  -4  14   6        2.89        2.27      2.16 o 
  -3  14   6       81.33       86.26      5.15 o 
  -2  14   6       14.90       18.70      2.99 o 
  -1  14   6      183.13      172.04      6.76 o 
   0  14   6       36.04       26.92      3.22 o 
   1  14   6       24.21       28.79      5.64 o 
   2  14   6       28.08       26.93      2.66 o 
   3  14   6       20.34       22.86      2.58 o 
   4  14   6       28.03       33.78      4.60 o 
  -4  15   6        1.55        1.19      2.31 o 
  -3  15   6       25.34       23.63      3.43 o 
  -2  15   6        5.50        8.02      2.47 o 
  -1  15   6       16.14       22.26      2.99 o 
   0  15   6       59.07       48.54      7.62 o 
   1  15   6       17.55       14.22      3.96 o 
   2  15   6       11.62       16.45      4.06 o 
   3  15   6       13.02       16.88      2.51 o 
  -3  16   6        4.42        4.89      2.52 o 
  -2  16   6        9.60       11.28      2.85 o 
  -1  16   6        0.38        1.78      2.18 o 
   0  16   6        0.16        0.00      1.96 o 
   1  16   6       24.56       30.22      3.75 o 
   2  16   6        0.13       -0.67      2.08 o 
  -2  17   6        0.02        1.37      5.04 o 
  -1  17   6        3.83        5.14      3.76 o 
   0  17   6        3.88        8.45      2.59 o 
   1  17   6       24.69       33.71      6.23 o 
  -8   1   7        2.96        2.73      1.90 o 
  -7   1   7        0.28       -1.47      1.23 o 
  -6   1   7        0.12        1.44      1.11 o 
  -5   1   7       14.95       15.48      1.50 o 
  -4   1   7        6.13        6.61      1.01 o 
  -3   1   7        4.28        1.93      0.72 o 
  -2   1   7      111.20      113.08      4.14 o 
  -1   1   7       95.51       91.77      3.57 o 
   0   1   7      366.09      347.80      5.05 o 
   1   1   7       10.49        8.55      0.75 o 
   2   1   7      426.30      432.52      7.95 o 
   3   1   7       38.03       40.80      2.76 o 
   4   1   7       16.45       16.88      1.83 o 
   5   1   7       15.61       17.54      2.73 o 
   6   1   7        0.03        1.71      2.31 o 
   7   1   7       25.22       37.13      4.17 o 
  -8   2   7        7.57        9.69      2.24 o 
  -7   2   7        0.61        2.62      2.44 o 
  -6   2   7        9.61       14.98      1.65 o 
  -5   2   7       18.65       17.19      1.57 o 
  -4   2   7      239.69      210.94      4.55 o 
  -3   2   7      115.88      101.20      4.77 o 
  -2   2   7       35.90       42.90      1.60 o 
  -1   2   7      182.18      186.35      3.02 o 
   0   2   7       29.46       29.08      1.12 o 
   1   2   7      285.72      268.65      5.08 o 
   2   2   7     1199.53     1307.61     23.81 o 
   3   2   7      163.16      165.14      4.85 o 
   4   2   7        3.11        4.97      1.48 o 
   5   2   7        1.08        4.75      1.44 o 
   6   2   7        0.71        1.29      2.24 o 
   7   2   7        0.10       -0.13      2.31 o 
  -8   3   7       10.14       11.02      3.00 o 
  -7   3   7       43.68       49.73      3.34 o 
  -6   3   7       43.97       41.96      4.01 o 
  -5   3   7        2.20        0.84      2.00 o 
  -4   3   7      139.37      141.49      3.44 o 
  -3   3   7       33.16       34.76      1.52 o 
  -2   3   7       41.65       35.96      1.50 o 
  -1   3   7      415.07      420.91      6.53 o 
   0   3   7      456.87      523.64      7.96 o 
   1   3   7       20.29       19.18      1.15 o 
   2   3   7      176.26      171.72      4.66 o 
   3   3   7        3.28        3.09      1.40 o 
   4   3   7       80.82       80.64      4.35 o 
   5   3   7        2.38        2.70      1.24 o 
   6   3   7        2.30       -0.21      2.16 o 
   7   3   7       33.80       39.24      4.34 o 
  -8   4   7        3.19        1.32      2.87 o 
  -7   4   7        2.76        4.08      2.96 o 
  -6   4   7       61.81       65.17      3.49 o 
  -5   4   7       22.97       24.05      2.24 o 
  -4   4   7       41.29       37.55      1.72 o 
  -3   4   7        0.00        0.27      0.61 o 
  -2   4   7      204.10      212.23      4.17 o 
  -1   4   7      275.85      288.13      4.80 o 
   0   4   7      320.74      306.08      5.08 o 
   1   4   7      339.23      303.69      5.61 o 
   2   4   7      107.49      100.62      3.39 o 
   3   4   7        7.19        6.91      1.52 o 
   4   4   7       44.67       35.25      2.70 o 
   5   4   7       47.58       40.76      2.54 o 
   6   4   7        1.11        2.29      1.69 o 
  -7   5   7      134.04      119.21      4.87 o 
  -6   5   7      263.58      229.09      6.73 o 
  -5   5   7       21.17       24.77      2.27 o 
  -4   5   7      213.85      195.10      5.47 o 
  -3   5   7      110.80      107.35      3.58 o 
  -2   5   7      391.53      355.88      7.95 o 
  -1   5   7      544.92      648.42     10.73 o 
   0   5   7       61.34       68.42      2.03 o 
   1   5   7      595.93      603.88     10.13 o 
   2   5   7       49.23       41.97      2.42 o 
   3   5   7       23.01       25.93      2.28 o 
   4   5   7       41.40       36.04      4.00 o 
   5   5   7       32.66       32.36      2.42 o 
   6   5   7       30.54       35.71      3.80 o 
  -7   6   7       41.95       50.45      3.47 o 
  -6   6   7        3.91        3.11      1.54 o 
  -5   6   7       91.40       85.34      3.69 o 
  -4   6   7        1.33        2.22      1.19 o 
  -3   6   7       96.05       84.12      3.27 o 
  -2   6   7      653.04      624.98     12.71 o 
  -1   6   7     1826.64     1916.08     29.43 o 
   0   6   7       48.58       43.36      1.71 o 
   1   6   7       54.72       69.54      2.94 o 
   2   6   7       15.31       21.84      1.89 o 
   3   6   7        2.57        4.42      1.52 o 
   4   6   7      257.20      226.61     10.00 o 
   5   6   7        3.32        1.90      1.63 o 
   6   6   7        1.11        0.57      1.49 o 
  -7   7   7       11.87        9.50      2.84 o 
  -6   7   7       45.70       38.61      2.94 o 
  -5   7   7       94.19       92.31      3.96 o 
  -4   7   7        7.47        7.09      1.51 o 
  -3   7   7       17.18       13.57      1.67 o 
  -2   7   7        4.28        6.22      1.27 o 
  -1   7   7      220.55      240.98      6.94 o 
   0   7   7        9.96        9.73      1.00 o 
   1   7   7      217.66      210.59      4.92 o 
   2   7   7       77.68       74.33      3.15 o 
   3   7   7       17.08       18.71      2.16 o 
   4   7   7      128.02      121.81      6.70 o 
   5   7   7       64.00       67.86      3.22 o 
   6   7   7        2.36        4.51      1.75 o 
  -7   8   7        0.70       -0.82      2.31 o 
  -6   8   7       22.12       30.38      2.84 o 
  -5   8   7       53.53       55.37      3.12 o 
  -4   8   7      118.00      107.57      4.18 o 
  -3   8   7      186.55      187.19      6.05 o 
  -2   8   7      368.43      327.21      7.84 o 
  -1   8   7      249.49      250.51      8.50 o 
   0   8   7        1.71        2.69      0.82 o 
   1   8   7      133.76      136.92      4.05 o 
   2   8   7       43.15       35.88      2.54 o 
   3   8   7     1051.14     1063.48     20.54 o 
   4   8   7       74.32       69.07      3.67 o 
   5   8   7       12.54       11.16      1.92 o 
   6   8   7        4.08        4.21      1.73 o 
  -7   9   7        0.10       -1.79      2.31 o 
  -6   9   7        4.74        7.03      2.03 o 
  -5   9   7       21.83       27.13      2.56 o 
  -4   9   7       46.12       53.25      3.04 o 
  -3   9   7     1704.02     1603.59     32.10 o 
  -2   9   7       10.02       13.05      1.77 o 
  -1   9   7      843.74      842.39     20.21 o 
   0   9   7       38.19       36.04      1.78 o 
   1   9   7        0.12       -1.07      1.04 o 
   2   9   7        0.04        1.76      1.36 o 
   3   9   7      172.56      160.90      5.29 o 
   4   9   7      185.46      183.52      5.85 o 
   5   9   7        0.98        1.75      1.47 o 
   6   9   7        0.53        0.98      1.63 o 
  -6  10   7        2.17        1.12      2.28 o 
  -5  10   7        0.02        0.76      1.38 o 
  -4  10   7      232.56      232.94      6.81 o 
  -3  10   7        1.11        2.37      1.55 o 
  -2  10   7      200.90      186.78      6.77 o 
  -1  10   7       65.64       63.72      3.71 o 
   0  10   7       60.86       58.70      2.23 o 
   1  10   7      104.03       97.26      4.26 o 
   2  10   7        9.56       11.11      3.09 o 
   3  10   7      943.34      898.58     18.03 o 
   4  10   7      114.94      107.04      4.54 o 
   5  10   7        5.63        9.30      1.84 o 
  -6  11   7        4.07        1.44      2.59 o 
  -5  11   7       38.80       40.62      3.28 o 
  -4  11   7       18.12       20.57      2.50 o 
  -3  11   7       25.88       26.62      3.32 o 
  -2  11   7      271.15      239.04     21.27 o 
  -1  11   7       85.72       86.47      4.37 o 
   0  11   7       35.83       36.88      2.36 o 
   1  11   7      139.98      133.83      6.93 o 
   2  11   7      160.50      159.02      5.19 o 
   3  11   7        4.29        6.25      1.82 o 
   4  11   7       21.88       24.03      2.68 o 
   5  11   7       13.06       15.09      2.16 o 
  -6  12   7        0.12       -2.65      2.27 o 
  -5  12   7        3.10        2.46      1.78 o 
  -4  12   7       21.26       19.45      3.13 o 
  -3  12   7       15.29       11.43      2.65 o 
  -2  12   7       17.63       13.22      3.86 o 
  -1  12   7        0.00        0.95      1.71 o 
   0  12   7       17.89       16.63      1.94 o 
   1  12   7        0.33        1.61      1.48 o 
   2  12   7       72.65       73.31      3.64 o 
   3  12   7       17.22       14.32      2.22 o 
   4  12   7       46.06       44.97      3.41 o 
   5  12   7       13.38       17.71      2.35 o 
  -5  13   7       15.94       12.13      2.97 o 
  -4  13   7       46.34       44.50      4.31 o 
  -3  13   7        5.94        4.56      3.36 o 
  -2  13   7       12.53       12.73      2.60 o 
  -1  13   7       10.41       10.29      2.77 o 
   0  13   7        1.19        1.63      1.78 o 
   1  13   7        4.52        7.81      2.24 o 
   2  13   7        1.92        4.98      1.80 o 
   3  13   7       19.16       22.23      2.62 o 
   4  13   7       27.25       29.75      3.06 o 
  -5  14   7        2.72        5.34      2.87 o 
  -4  14   7        0.15       -1.29      2.00 o 
  -3  14   7        0.94        2.02      3.56 o 
  -2  14   7        0.32        0.27      2.18 o 
  -1  14   7       13.53        7.52      2.14 o 
   0  14   7        0.82        0.00      2.67 o 
   1  14   7        7.56        6.90      2.31 o 
   2  14   7       14.52       12.34      2.19 o 
   3  14   7        2.16        0.19      1.71 o 
   4  14   7       12.92       15.53      2.16 o 
  -4  15   7        8.07        3.63      2.56 o 
  -3  15   7       19.83       18.28      3.21 o 
  -2  15   7       15.28       15.27      4.06 o 
  -1  15   7        0.44       -0.91      1.53 o 
   0  15   7       14.10       10.48      2.59 o 
   1  15   7        3.09        2.64      2.47 o 
   2  15   7        1.29       -2.22      2.00 o 
   3  15   7        8.33       10.14      2.25 o 
  -3  16   7        0.83        0.01      2.37 o 
  -2  16   7        0.00        2.10      2.16 o 
  -1  16   7        3.39        5.94      3.76 o 
   0  16   7        3.19        5.71      2.57 o 
   1  16   7        0.43       -1.12      2.08 o 
   2  16   7        0.01        1.68      2.24 o 
  -2  17   7        3.16        8.94      2.70 o 
  -1  17   7        0.05        2.97      3.36 o 
   0  17   7        0.15        1.58      2.31 o 
   1  17   7        4.68        4.81      4.45 o 
  -8   0   8       15.30       16.42      4.55 o 
  -7   0   8        3.42        6.75      2.04 o 
  -6   0   8        0.01       -0.30      1.57 o 
  -5   0   8       71.32       67.55      3.60 o 
  -4   0   8        0.02       -0.71      1.04 o 
  -3   0   8        0.35       -1.21      0.80 o 
  -2   0   8      242.31      266.60      7.91 o 
  -1   0   8      422.18      410.68      8.28 o 
   0   0   8      482.72      471.93      9.46 o 
   1   0   8        0.12        1.49      0.78 o 
   2   0   8      609.24      592.94     14.84 o 
   3   0   8        4.85       10.73      2.14 o 
   4   0   8       24.10       22.52      3.17 o 
   5   0   8       34.78       32.25      4.95 o 
   6   0   8        6.11        5.14      3.76 o 
  -8   1   8       29.66       34.87      5.64 o 
  -7   1   8        1.51       -0.82      1.48 o 
  -6   1   8        1.80        1.30      1.11 o 
  -5   1   8       66.13       60.07      2.51 o 
  -4   1   8       15.96       17.83      1.44 o 
  -3   1   8      478.02      522.61      8.01 o 
  -2   1   8        1.39        2.19      0.55 o 
  -1   1   8        0.08       -0.18      0.46 o 
   0   1   8       35.98       30.21      1.20 o 
   1   1   8       21.26       18.95      1.01 o 
   2   1   8       52.58       54.38      2.35 o 
   3   1   8       31.00       38.28      2.58 o 
   4   1   8        1.37       -0.20      1.82 o 
   5   1   8        2.89        5.54      3.26 o 
   6   1   8        1.30        1.33      2.57 o 
  -8   2   8        0.01       -0.71      1.62 o 
  -7   2   8       40.07       41.54      3.11 o 
  -6   2   8        0.00       -1.37      1.21 o 
  -5   2   8       80.65       78.13      3.17 o 
  -4   2   8       39.33       44.08      1.95 o 
  -3   2   8        0.86        3.26      0.84 o 
  -2   2   8      477.40      499.45      6.95 o 
  -1   2   8        1.07        2.70      0.54 o 
   0   2   8      844.56      864.46     11.51 o 
   1   2   8       54.89       48.18      1.81 o 
   2   2   8      683.14      704.30     13.82 o 
   3   2   8        1.18        2.64      1.46 o 
   4   2   8        1.24        3.09      1.67 o 
   5   2   8       51.91       47.17      3.99 o 
   6   2   8       29.10       24.44      3.49 o 
  -8   3   8        3.10        4.15      1.90 o 
  -7   3   8        8.05       10.76      2.13 o 
  -6   3   8       27.90       27.05      2.54 o 
  -5   3   8       72.51       66.85      3.19 o 
  -4   3   8      252.75      230.60      6.65 o 
  -3   3   8      206.67      203.94      4.70 o 
  -2   3   8     1452.66     1488.62     23.13 o 
  -1   3   8     1343.11     1429.48     20.08 o 
   0   3   8      131.66      172.28      3.36 o 
   1   3   8        2.57        0.61      0.59 o 
   2   3   8      138.93      137.95      4.18 o 
   3   3   8        5.87        6.28      1.56 o 
   4   3   8        4.52        1.88      1.71 o 
   5   3   8        6.89        8.56      1.63 o 
   6   3   8        7.16        8.56      2.45 o 
  -7   4   8        5.05        3.86      1.96 o 
  -6   4   8       82.64       78.04      3.80 o 
  -5   4   8      176.71      173.06      5.36 o 
  -4   4   8      168.91      164.94      7.19 o 
  -3   4   8        0.87        1.57      0.69 o 
  -2   4   8      557.58      535.25      9.14 o 
  -1   4   8       21.94       27.46      1.95 o 
   0   4   8      374.94      373.13      6.11 o 
   1   4   8      336.08      359.52      6.61 o 
   2   4   8     1200.32     1192.80     22.10 o 
   3   4   8       29.49       24.61      3.14 o 
   4   4   8        0.42       -0.50      1.59 o 
   5   4   8        2.99        2.65      1.74 o 
   6   4   8        0.41        3.33      2.37 o 
  -7   5   8       63.81       64.67      3.96 o 
  -6   5   8        0.17        2.36      2.52 o 
  -5   5   8        3.98        1.32      1.31 o 
  -4   5   8      242.50      241.97      8.90 o 
  -3   5   8       78.89       71.91      3.04 o 
  -2   5   8      485.40      482.58      8.31 o 
  -1   5   8      748.70      764.96     11.32 o 
   0   5   8      668.80      737.50     11.03 o 
   1   5   8       52.44       46.80      1.97 o 
   2   5   8      206.01      195.34      5.38 o 
   3   5   8       14.81       10.75      2.30 o 
   4   5   8        5.27        7.07      2.69 o 
   5   5   8        7.80        8.66      1.91 o 
   6   5   8       29.04       26.97      2.84 o 
  -7   6   8       10.69       11.99      2.41 o 
  -6   6   8        0.02       -0.18      1.51 o 
  -5   6   8      125.73      119.73      5.59 o 
  -4   6   8        3.01        2.63      1.22 o 
  -3   6   8       13.90       12.02      1.63 o 
  -2   6   8      726.62      777.63     15.52 o 
  -1   6   8       90.63       86.18      2.19 o 
   0   6   8       87.12      103.38      3.14 o 
   1   6   8      208.04      202.49      4.30 o 
   2   6   8        1.53        2.08      1.36 o 
   3   6   8       94.80       91.79      3.84 o 
   4   6   8      401.76      388.98      9.83 o 
   5   6   8        0.76        0.38      1.34 o 
   6   6   8        1.16        0.32      1.58 o 
  -7   7   8       22.91       28.12      3.02 o 
  -6   7   8        9.85       11.72      2.02 o 
  -5   7   8      105.66       96.27      4.10 o 
  -4   7   8      109.97      114.27      4.23 o 
  -3   7   8      745.15      718.92     14.80 o 
  -2   7   8        3.71        2.96      1.18 o 
  -1   7   8      122.19      120.96      3.15 o 
   0   7   8      228.71      247.31      4.98 o 
   1   7   8        0.64        0.71      0.81 o 
   2   7   8     2397.62     2313.61     41.24 o 
   3   7   8      797.55      771.96     17.76 o 
   4   7   8       85.66       70.40      4.24 o 
   5   7   8        3.02        3.85      1.59 o 
   6   7   8        0.30        1.90      2.08 o 
  -7   8   8        4.29        4.36      2.93 o 
  -6   8   8        9.75       11.07      2.18 o 
  -5   8   8        5.46        3.36      2.10 o 
  -4   8   8       49.14       47.83      2.96 o 
  -3   8   8      614.18      560.24     12.25 o 
  -2   8   8     1147.79     1105.27     21.48 o 
  -1   8   8      541.72      561.03     10.95 o 
   0   8   8       30.36       32.41      1.76 o 
   1   8   8      901.66      884.68     17.06 o 
   2   8   8        5.73        7.15      2.11 o 
   3   8   8      747.14      727.96     15.03 o 
   4   8   8       43.50       44.16      3.26 o 
   5   8   8        0.73        1.81      1.54 o 
   6   8   8        0.68        0.37      1.56 o 
  -7   9   8       29.18       34.70      4.40 o 
  -6   9   8        2.50        1.37      1.62 o 
  -5   9   8        4.11        3.62      2.55 o 
  -4   9   8      184.58      188.26      5.86 o 
  -3   9   8        3.13        3.68      1.63 o 
  -2   9   8      326.87      308.82      7.84 o 
  -1   9   8        0.00       -1.40      1.17 o 
   0   9   8       11.75       16.18      1.36 o 
   1   9   8       49.55       47.40      2.71 o 
   2   9   8      294.78      299.27      9.71 o 
   3   9   8       15.71       10.58      2.02 o 
   4   9   8      101.24       96.81      4.43 o 
   5   9   8       27.65       28.55      2.61 o 
  -6  10   8       68.57       76.21      5.12 o 
  -5  10   8       31.01       41.85      3.85 o 
  -4  10   8      541.31      531.70     12.26 o 
  -3  10   8      547.27      508.32     19.09 o 
  -2  10   8       65.41       64.03      4.13 o 
  -1  10   8       21.22       21.24      2.42 o 
   0  10   8       73.36       71.54      2.48 o 
   1  10   8      130.63      116.89      5.37 o 
   2  10   8       57.68       58.19      3.19 o 
   3  10   8       15.28       12.70      2.15 o 
   4  10   8        0.70        0.37      1.66 o 
   5  10   8       13.11       16.17      2.19 o 
  -6  11   8        0.10        0.09      2.28 o 
  -5  11   8       68.31       55.90      3.67 o 
  -4  11   8        6.86        6.43      2.04 o 
  -3  11   8      147.94      133.96      6.14 o 
  -2  11   8        0.19        1.96      1.85 o 
  -1  11   8        1.42        1.53      1.50 o 
   0  11   8        6.77        6.82      1.43 o 
   1  11   8       19.93       17.33      2.09 o 
   2  11   8       21.63       29.53      2.63 o 
   3  11   8        0.06        0.39      1.91 o 
   4  11   8       24.95       26.64      3.42 o 
   5  11   8        4.65        4.69      2.46 o 
  -5  12   8       30.70       35.74      3.33 o 
  -4  12   8       18.69       14.52      2.90 o 
  -3  12   8        4.76        4.18      2.23 o 
  -2  12   8      142.69      128.38      5.79 o 
  -1  12   8       54.61       56.04      3.63 o 
   0  12   8        1.22        1.78      1.82 o 
   1  12   8       66.93       70.78      5.30 o 
   2  12   8       21.46       27.41      3.76 o 
   3  12   8       78.55       82.19      4.08 o 
   4  12   8        0.21        3.15      1.89 o 
  -5  13   8        9.70       11.99      3.15 o 
  -4  13   8        6.50        9.17      3.46 o 
  -3  13   8        4.22        8.43      3.36 o 
  -2  13   8       10.47       12.33      2.52 o 
  -1  13   8      106.78      106.58      4.95 o 
   0  13   8        2.96        4.55      2.10 o 
   1  13   8       12.82       15.62      2.87 o 
   2  13   8        3.45        4.86      1.94 o 
   3  13   8       12.81       17.09      2.40 o 
   4  13   8        6.32        7.52      2.23 o 
  -4  14   8        1.03        1.29      3.26 o 
  -3  14   8        0.60       -0.16      2.08 o 
  -2  14   8       13.48       16.77      4.45 o 
  -1  14   8        3.86        1.13      1.71 o 
   0  14   8       84.73       79.56      5.54 o 
   1  14   8       44.89       52.57      4.33 o 
   2  14   8       27.05       24.58      3.69 o 
   3  14   8        0.73        1.40      1.87 o 
  -4  15   8        1.21       -2.15      3.76 o 
  -3  15   8        2.23        0.79      2.23 o 
  -2  15   8        4.91        5.34      2.27 o 
  -1  15   8       22.41       34.82      5.34 o 
   0  15   8        4.63        9.01      2.57 o 
   1  15   8       33.42       35.26      4.03 o 
   2  15   8        1.00        3.04      2.59 o 
  -3  16   8        7.53        8.19      6.03 o 
  -2  16   8        1.17        0.10      2.57 o 
  -1  16   8       18.60       14.64      4.15 o 
   0  16   8       12.33       11.27      2.87 o 
   1  16   8        0.42        2.11      2.47 o 
  -1  17   8       14.38       21.69      5.34 o 
   0  17   8        0.42       -3.04      2.02 o 
  -8   1   9        4.16        1.43      2.02 o 
  -7   1   9        0.27       -0.68      1.89 o 
  -6   1   9       18.98       22.87      1.91 o 
  -5   1   9        2.15        2.29      1.05 o 
  -4   1   9        2.84        1.19      0.91 o 
  -3   1   9       45.26       47.39      1.71 o 
  -2   1   9        5.57        4.94      0.63 o 
  -1   1   9       95.36      100.35      2.12 o 
   0   1   9        3.82        4.83      0.71 o 
   1   1   9      353.66      364.50      5.65 o 
   2   1   9       32.98       32.38      2.09 o 
   3   1   9       46.71       49.29      4.16 o 
   4   1   9        2.30        2.72      2.08 o 
   5   1   9        0.93        0.72      2.00 o 
   6   1   9        3.98        3.98      2.47 o 
  -7   2   9       31.05       28.51      2.81 o 
  -6   2   9        0.07        1.33      1.39 o 
  -5   2   9       26.13       28.02      1.88 o 
  -4   2   9      175.25      183.48      4.25 o 
  -3   2   9       23.69       30.51      1.24 o 
  -2   2   9      102.66      109.90      2.40 o 
  -1   2   9       26.62       29.91      1.70 o 
   0   2   9      645.16      689.32      9.53 o 
   1   2   9       39.26       37.03      1.56 o 
   2   2   9        4.69        5.08      2.25 o 
   3   2   9        5.11        6.26      1.67 o 
   4   2   9        2.98        6.51      1.82 o 
   5   2   9       34.65       31.57      4.55 o 
   6   2   9       29.28       25.99      4.55 o 
  -7   3   9       34.97       40.98      3.27 o 
  -6   3   9        0.41       -0.27      1.33 o 
  -5   3   9      140.72      130.17      4.52 o 
  -4   3   9      195.85      187.78      4.34 o 
  -3   3   9      184.25      157.85      3.64 o 
  -2   3   9      200.38      227.75      4.15 o 
  -1   3   9      226.65      225.64      4.12 o 
   0   3   9      352.56      365.74      6.10 o 
   1   3   9      479.09      492.08      8.70 o 
   2   3   9       33.23       34.97      2.35 o 
   3   3   9       14.23       11.10      1.85 o 
   4   3   9       13.32       12.43      2.07 o 
   5   3   9       11.57        5.04      1.99 o 
   6   3   9        6.47        5.05      2.59 o 
  -7   4   9       10.58        9.10      2.21 o 
  -6   4   9       20.94       20.53      2.47 o 
  -5   4   9       92.35       92.48      3.87 o 
  -4   4   9        0.81        0.78      1.16 o 
  -3   4   9      113.12      118.03      3.04 o 
  -2   4   9      341.32      349.41      5.87 o 
  -1   4   9        0.39       -0.07      0.74 o 
   0   4   9      232.58      223.80      4.22 o 
   1   4   9        0.72        1.51      1.14 o 
   2   4   9       92.69       76.41      3.27 o 
   3   4   9       15.90       16.72      2.12 o 
   4   4   9       36.36       34.63      2.87 o 
   5   4   9        0.16       -1.04      1.27 o 
   6   4   9       13.71       10.27      2.93 o 
  -7   5   9       23.52       21.68      3.06 o 
  -6   5   9        0.33       -2.12      1.42 o 
  -5   5   9        2.47        3.19      1.39 o 
  -4   5   9        5.05        4.91      1.48 o 
  -3   5   9      425.21      399.36      9.13 o 
  -2   5   9       18.81       16.50      1.24 o 
  -1   5   9     1141.23     1172.32     16.86 o 
   0   5   9      451.73      446.08      7.28 o 
   1   5   9      308.64      313.62      6.07 o 
   2   5   9      175.95      171.66      5.01 o 
   3   5   9      465.14      440.68     10.06 o 
   4   5   9       34.16       30.94      2.91 o 
   5   5   9       45.05       39.05      2.72 o 
   6   5   9        8.60       12.48      2.94 o 
  -7   6   9        5.62        7.52      2.21 o 
  -6   6   9       14.04       16.70      2.43 o 
  -5   6   9      185.12      171.37      7.10 o 
  -4   6   9      190.74      189.42      5.75 o 
  -3   6   9       84.70       83.15      3.58 o 
  -2   6   9        1.06        0.09      1.14 o 
  -1   6   9      102.81      106.91      2.55 o 
   0   6   9      342.43      334.17      6.41 o 
   1   6   9      195.68      175.46      5.14 o 
   2   6   9      118.29      115.27      4.13 o 
   3   6   9      264.95      262.63      7.06 o 
   4   6   9      522.51      499.23     11.54 o 
   5   6   9        1.44        0.10      1.45 o 
   6   6   9       37.99       46.15      3.25 o 
  -7   7   9        5.18        7.54      2.15 o 
  -6   7   9        2.08        0.79      1.65 o 
  -5   7   9       19.17       18.48      2.36 o 
  -4   7   9        3.16        4.99      1.71 o 
  -3   7   9       15.72       19.49      2.16 o 
  -2   7   9      254.18      244.53      6.54 o 
  -1   7   9       71.46       70.53      2.76 o 
   0   7   9       13.07       15.00      1.29 o 
   1   7   9       66.41       62.79      2.94 o 
   2   7   9      365.60      346.99      9.56 o 
   3   7   9      226.34      226.23      6.47 o 
   4   7   9        6.80        5.54      1.98 o 
   5   7   9       65.99       68.69      5.43 o 
  -7   8   9        0.62       -0.69      2.08 o 
  -6   8   9       18.93       19.94      2.59 o 
  -5   8   9      138.42      124.95      4.91 o 
  -4   8   9      128.59      126.75      4.68 o 
  -3   8   9     1519.13     1491.73     29.04 o 
  -2   8   9       13.09        9.80      1.76 o 
  -1   8   9      122.07      122.15      7.67 o 
   0   8   9       89.09       92.04      2.84 o 
   1   8   9       27.09       31.46      2.41 o 
   2   8   9     1833.37     1725.73     88.74 o 
   3   8   9       95.51       83.14      3.93 o 
   4   8   9      278.57      277.22      7.78 o 
   5   8   9        2.38        1.93      1.72 o 
  -6   9   9        2.24        2.13      1.78 o 
  -5   9   9      139.78      133.48      5.13 o 
  -4   9   9       42.96       47.30      3.16 o 
  -3   9   9      156.37      161.99      5.37 o 
  -2   9   9      457.69      417.22      9.84 o 
  -1   9   9        4.14        5.33      1.40 o 
   0   9   9      175.11      164.16      6.29 o 
   1   9   9      130.15      134.95      4.53 o 
   2   9   9        0.07        1.15      1.50 o 
   3   9   9       10.08       15.40      2.23 o 
   4   9   9        5.88        5.81      2.00 o 
   5   9   9        1.85        2.53      1.57 o 
  -6  10   9        0.63       -1.03      1.64 o 
  -5  10   9       38.02       44.85      3.34 o 
  -4  10   9       15.23       15.36      2.31 o 
  -3  10   9      499.76      426.15     33.76 o 
  -2  10   9        0.12       -1.06      4.45 o 
  -1  10   9        0.47        1.07      1.27 o 
   0  10   9      141.86      132.65      5.01 o 
   1  10   9        0.53        2.64      1.35 o 
   2  10   9       76.18       75.54      3.78 o 
   3  10   9        0.17       -0.43      2.39 o 
   4  10   9      116.81      111.80      4.88 o 
   5  10   9        3.59        7.31      1.95 o 
  -6  11   9        1.79       -1.46      1.74 o 
  -5  11   9        0.32        2.08      1.77 o 
  -4  11   9       74.60       75.40      3.96 o 
  -3  11   9      245.95      219.75      8.18 o 
  -2  11   9      198.77      178.58      7.04 o 
  -1  11   9       93.09       83.08      3.63 o 
   0  11   9      111.29       88.70      4.82 o 
   1  11   9       51.65       54.31      4.08 o 
   2  11   9      165.16      157.12      5.26 o 
   3  11   9       56.64       62.46      4.86 o 
   4  11   9       18.06       13.32      2.54 o 
  -5  12   9        0.17       -1.93      1.92 o 
  -4  12   9        7.96        9.31      2.65 o 
  -3  12   9        0.01       -2.69      1.79 o 
  -2  12   9        0.28       -0.42      1.71 o 
  -1  12   9       98.97       88.18      5.14 o 
   0  12   9      143.14      127.28      9.10 o 
   1  12   9        3.23        7.25      2.87 o 
   2  12   9       42.31       42.02      4.77 o 
   3  12   9        7.06        5.74      2.02 o 
   4  12   9        0.89        0.31      1.86 o 
  -5  13   9        0.92        1.50      2.56 o 
  -4  13   9        0.66        0.84      2.08 o 
  -3  13   9       37.07       33.61      3.77 o 
  -2  13   9        0.16       -0.34      3.17 o 
  -1  13   9       36.55       42.00      4.37 o 
   0  13   9       23.70       30.29      5.24 o 
   1  13   9        0.02       -1.00      2.08 o 
   2  13   9        3.97        3.78      1.92 o 
   3  13   9        7.05        6.42      2.12 o 
  -4  14   9        0.00       -1.70      2.57 o 
  -3  14   9        2.14        3.03      2.67 o 
  -2  14   9        0.06       -2.33      2.08 o 
  -1  14   9       14.57       19.15      3.08 o 
   0  14   9       12.76       12.17      2.73 o 
   1  14   9       12.16       12.96      3.01 o 
   2  14   9       21.84       24.89      4.45 o 
   3  14   9        6.53        6.81      2.17 o 
  -3  15   9       13.17       16.36      3.28 o 
  -2  15   9        1.10        2.93      2.04 o 
  -1  15   9        0.56       -0.03      3.86 o 
   0  15   9        1.87        0.31      2.02 o 
   1  15   9       19.00       18.95      4.25 o 
   2  15   9        5.10        1.59      2.59 o 
  -2  16   9        6.64        6.33      2.77 o 
  -1  16   9        0.01        2.04      2.14 o 
   0  16   9       17.97       18.33      3.21 o 
   1  16   9        3.16        3.67      3.36 o 
  -7   0  10       13.21        9.10      3.56 o 
  -6   0  10       17.30       16.80      2.37 o 
  -5   0  10       34.00       31.36      2.80 o 
  -4   0  10        3.78        1.58      1.46 o 
  -3   0  10       23.50       34.79      4.19 o 
  -2   0  10      627.39      640.71     12.53 o 
  -1   0  10     1346.20     1415.89     25.99 o 
   0   0  10       13.35       12.25      1.44 o 
   1   0  10      206.13      191.70      5.09 o 
   2   0  10       44.45       37.28      5.74 o 
   3   0  10        1.33       -0.28      1.66 o 
   4   0  10       60.64       38.97      4.95 o 
   5   0  10        0.96        3.56      3.56 o 
   6   0  10       13.69       26.31      5.34 o 
  -7   1  10        9.53       16.94      2.39 o 
  -6   1  10        0.09        0.32      1.41 o 
  -5   1  10       11.49       16.17      1.63 o 
  -4   1  10       58.06       55.20      2.68 o 
  -3   1  10       68.11       68.95      2.05 o 
  -2   1  10       10.15       10.88      0.85 o 
  -1   1  10      112.39      107.32      2.62 o 
   0   1  10        1.47        2.54      0.68 o 
   1   1  10      147.26      147.09      3.03 o 
   2   1  10        0.02       -0.55      1.15 o 
   3   1  10       25.36       28.33      2.55 o 
   4   1  10       71.68       56.65      4.05 o 
   5   1  10       87.56       74.29      4.68 o 
   6   1  10        0.11       -1.38      2.10 o 
  -7   2  10       22.23       23.60      2.74 o 
  -6   2  10       10.18       12.13      1.98 o 
  -5   2  10       84.86       74.95      4.00 o 
  -4   2  10        1.97        1.83      1.00 o 
  -3   2  10        4.70        6.72      0.89 o 
  -2   2  10        0.27       -0.08      0.53 o 
  -1   2  10      512.47      543.82      7.77 o 
   0   2  10       36.88       45.95      1.78 o 
   1   2  10       26.18       30.98      1.62 o 
   2   2  10       29.70       28.88      2.35 o 
   3   2  10       22.81       22.86      2.39 o 
   4   2  10        7.36        4.99      1.95 o 
   5   2  10       20.73       16.33      3.01 o 
   6   2  10        0.91        2.04      2.51 o 
  -7   3  10       18.57       18.15      2.59 o 
  -6   3  10       89.27       79.96      3.87 o 
  -5   3  10      136.03      133.19      8.90 o 
  -4   3  10      108.70      101.78      3.88 o 
  -3   3  10       17.69       19.92      1.57 o 
  -2   3  10      150.08      152.13      3.23 o 
  -1   3  10        0.00        1.07      0.80 o 
   0   3  10      215.87      209.88      4.11 o 
   1   3  10       10.04       11.90      1.92 o 
   2   3  10       21.30       19.53      2.09 o 
   3   3  10       50.16       45.38      3.02 o 
   4   3  10        9.26        7.07      1.97 o 
   5   3  10       95.15       87.61      4.52 o 
   6   3  10        0.09       -2.77      2.08 o 
  -7   4  10        0.30       -1.28      1.53 o 
  -6   4  10       25.73       31.51      2.80 o 
  -5   4  10       61.36       58.95      3.31 o 
  -4   4  10      275.06      254.27      6.79 o 
  -3   4  10       89.17       96.64      2.79 o 
  -2   4  10      154.33      158.49      4.77 o 
  -1   4  10        3.11        4.48      0.81 o 
   0   4  10        1.47        2.80      0.89 o 
   1   4  10      216.29      222.63      4.86 o 
   2   4  10        6.78        7.82      1.67 o 
   3   4  10       12.83       13.34      2.08 o 
   4   4  10        0.44       -0.40      1.75 o 
   5   4  10       16.64       18.26      2.22 o 
   6   4  10        4.50        6.45      2.79 o 
  -7   5  10        6.49        6.37      2.15 o 
  -6   5  10        1.13        4.16      1.67 o 
  -5   5  10       73.56       65.75      3.85 o 
  -4   5  10      727.11      696.45     14.71 o 
  -3   5  10       25.95       25.78      2.28 o 
  -2   5  10       83.84       84.24      2.54 o 
  -1   5  10       65.44       69.04      2.14 o 
   0   5  10       98.58       88.01      2.48 o 
   1   5  10      947.82      911.75     15.14 o 
   2   5  10      176.56      166.73      7.31 o 
   3   5  10      311.01      294.72      7.69 o 
   4   5  10      112.81      120.49      4.86 o 
   5   5  10        4.57        4.52      1.91 o 
  -7   6  10        0.04       -0.47      1.70 o 
  -6   6  10        1.05        1.14      1.73 o 
  -5   6  10       44.13       39.37      2.89 o 
  -4   6  10        1.31        1.46      1.46 o 
  -3   6  10        0.23       -1.57      1.45 o 
  -2   6  10      210.23      203.52      4.97 o 
  -1   6  10      142.20      145.88      3.29 o 
   0   6  10      433.65      433.30      7.99 o 
   1   6  10       26.49       24.85      1.58 o 
   2   6  10      342.79      324.45      7.96 o 
   3   6  10       43.49       42.26      3.62 o 
   4   6  10        5.00        5.73      2.03 o 
   5   6  10       12.40       12.43      2.03 o 
  -7   7  10        0.00        1.17      1.79 o 
  -6   7  10       74.08       68.14      6.45 o 
  -5   7  10       47.67       47.57      3.15 o 
  -4   7  10     1169.68     1150.79     28.61 o 
  -3   7  10      195.39      189.43      5.86 o 
  -2   7  10       29.30       23.32      2.62 o 
  -1   7  10        1.11        2.41      0.77 o 
   0   7  10       11.79       12.85      1.36 o 
   1   7  10       18.05       18.09      1.98 o 
   2   7  10       50.74       50.84      4.48 o 
   3   7  10      175.34      173.46      7.45 o 
   4   7  10       30.80       31.23      2.98 o 
   5   7  10        1.81        5.42      1.72 o 
  -6   8  10        0.35        1.55      1.74 o 
  -5   8  10      100.08       92.76      4.41 o 
  -4   8  10        1.29        0.54      1.43 o 
  -3   8  10      120.64      125.52      5.90 o 
  -2   8  10       60.05       54.11      5.76 o 
  -1   8  10       27.87       26.89      2.20 o 
   0   8  10      122.35      117.88      5.34 o 
   1   8  10       50.57       55.78      3.07 o 
   2   8  10        1.12       -0.03      1.53 o 
   3   8  10       21.19       20.67      2.47 o 
   4   8  10        7.43        5.04      2.31 o 
   5   8  10        8.61        9.72      1.96 o 
  -6   9  10        8.72       10.40      2.54 o 
  -5   9  10        2.21       -0.13      1.68 o 
  -4   9  10      106.12      106.56      4.57 o 
  -3   9  10       48.96       52.22      3.42 o 
  -2   9  10      266.49      242.67      6.84 o 
  -1   9  10        5.70        4.44      1.45 o 
   0   9  10       41.18       38.01      2.02 o 
   1   9  10      156.92      157.02      5.00 o 
   2   9  10       17.61       18.63      2.30 o 
   3   9  10       14.59       17.56      2.41 o 
   4   9  10        3.67        4.11      2.05 o 
   5   9  10        1.05        1.10      1.64 o 
  -6  10  10       26.48       30.68      3.26 o 
  -5  10  10        4.16        3.78      1.95 o 
  -4  10  10       64.77       57.73      3.59 o 
  -3  10  10        7.75        8.62      1.98 o 
  -2  10  10       48.16       54.71      7.62 o 
  -1  10  10       13.72       12.86      2.89 o 
   0  10  10      136.47      117.70      5.45 o 
   1  10  10        1.12        1.18      1.50 o 
   2  10  10       37.72       39.04      2.92 o 
   3  10  10       18.54       14.59      2.41 o 
   4  10  10       16.87       20.72      2.83 o 
  -6  11  10       17.75       24.18      3.16 o 
  -5  11  10        0.13       -0.28      1.84 o 
  -4  11  10       63.46       62.84      3.80 o 
  -3  11  10       18.06       18.14      2.53 o 
  -2  11  10       52.09       59.76      4.18 o 
  -1  11  10       19.46       24.56      2.36 o 
   0  11  10       96.95       80.99      4.68 o 
   1  11  10       38.94       30.94      3.60 o 
   2  11  10       49.65       55.76      4.34 o 
   3  11  10      162.53      164.64      5.81 o 
   4  11  10       22.67       32.27      6.39 o 
  -5  12  10        4.23        5.64      2.54 o 
  -4  12  10        4.03        3.13      1.76 o 
  -3  12  10      143.15      118.18      6.06 o 
  -2  12  10        8.68        9.16      2.67 o 
  -1  12  10       29.92       25.04      2.44 o 
   0  12  10       85.58       66.57      5.34 o 
   1  12  10       26.63       21.46      4.15 o 
   2  12  10        8.67       13.17      2.30 o 
   3  12  10        0.16       -0.91      1.88 o 
  -5  13  10        7.19        8.19      3.01 o 
  -4  13  10        5.52        7.61      2.76 o 
  -3  13  10        3.39       -1.61      3.76 o 
  -2  13  10        2.14        6.13      2.57 o 
  -1  13  10        0.46        1.19      2.77 o 
   0  13  10       42.18       36.63      4.75 o 
   1  13  10        0.01        1.98      2.24 o 
   2  13  10       82.82       80.09      5.38 o 
   3  13  10      167.51      174.09      6.20 o 
  -4  14  10        0.55        3.04      2.56 o 
  -3  14  10       15.59       11.06      2.80 o 
  -2  14  10        0.42       -0.66      1.79 o 
  -1  14  10       18.70       18.32      3.15 o 
   0  14  10       27.17       26.10      4.15 o 
   1  14  10       29.83       29.03      3.89 o 
   2  14  10        1.76       -1.58      2.38 o 
  -3  15  10       17.27       24.22      3.66 o 
  -2  15  10       19.81       29.84      3.66 o 
  -1  15  10        7.02        9.39      2.65 o 
   0  15  10       15.90       17.30      6.43 o 
   1  15  10       18.11       22.23      6.13 o 
  -1  16  10        0.06       -0.59      2.31 o 
   0  16  10        7.60        5.75      2.65 o 
  -7   1  11        1.00       -2.62      1.74 o 
  -6   1  11       31.14       38.62      2.82 o 
  -5   1  11        0.02        0.99      1.14 o 
  -4   1  11       31.58       33.33      1.68 o 
  -3   1  11      162.98      154.12      3.83 o 
  -2   1  11        0.11        0.65      0.61 o 
  -1   1  11      179.03      186.21      3.47 o 
   0   1  11        7.13       11.19      1.03 o 
   1   1  11       92.64       95.41      2.83 o 
   2   1  11        3.23        1.06      1.26 o 
   3   1  11        4.98        6.19      2.00 o 
   4   1  11        8.51        4.15      2.24 o 
   5   1  11        5.94       11.78      2.84 o 
   6   1  11        0.18       -1.23      2.37 o 
  -7   2  11        1.18        2.77      1.83 o 
  -6   2  11       51.55       49.78      3.14 o 
  -5   2  11       17.54       18.38      2.15 o 
  -4   2  11       16.98       17.86      2.07 o 
  -3   2  11       16.07       15.15      1.28 o 
  -2   2  11        0.44        0.80      0.62 o 
  -1   2  11      219.19      229.42      4.00 o 
   0   2  11       49.68       51.57      1.80 o 
   1   2  11      545.17      520.24      8.54 o 
   2   2  11       31.00       31.73      2.54 o 
   3   2  11        0.04       -2.27      1.51 o 
   4   2  11       45.18       46.79      3.36 o 
   5   2  11        5.22        6.90      2.59 o 
  -7   3  11        7.72        7.45      2.32 o 
  -6   3  11        9.55       11.26      2.16 o 
  -5   3  11      206.89      197.34      6.03 o 
  -4   3  11       36.95       37.44      2.63 o 
  -3   3  11       62.12       68.30      2.20 o 
  -2   3  11       30.98       34.82      1.86 o 
  -1   3  11       38.19       33.97      1.67 o 
   0   3  11      328.72      329.43      5.87 o 
   1   3  11      553.22      530.31      9.60 o 
   2   3  11        2.35        1.09      1.50 o 
   3   3  11       11.73        9.91      2.65 o 
   4   3  11       11.15       10.68      2.75 o 
   5   3  11       24.01       27.87      3.76 o 
  -7   4  11        2.37        0.79      1.72 o 
  -6   4  11        1.26        0.41      2.00 o 
  -5   4  11        2.94        1.83      2.65 o 
  -4   4  11        2.20        1.33      1.51 o 
  -3   4  11       80.87       80.06      2.91 o 
  -2   4  11       79.49       74.09      2.25 o 
  -1   4  11        6.39        8.12      1.02 o 
   0   4  11       36.65       38.47      1.77 o 
   1   4  11       71.00       71.44      2.60 o 
   2   4  11       84.38       77.65      3.61 o 
   3   4  11       18.51       16.49      2.35 o 
   4   4  11      126.12      126.22      5.07 o 
   5   4  11        1.88        5.87      2.21 o 
  -7   5  11       15.96       19.78      2.88 o 
  -6   5  11        9.27       12.86      3.50 o 
  -5   5  11       20.29       28.83      2.73 o 
  -4   5  11      656.62      589.61     20.83 o 
  -3   5  11      865.62      829.83     16.91 o 
  -2   5  11      166.24      157.86      4.60 o 
  -1   5  11      123.01      120.15      3.00 o 
   0   5  11       26.40       28.18      1.62 o 
   1   5  11       11.60       12.58      1.43 o 
   2   5  11     1056.71      961.53     42.63 o 
   3   5  11       34.65       37.73      6.14 o 
   4   5  11      207.14      207.36     14.98 o 
   5   5  11        5.09        5.43      1.77 o 
  -7   6  11        0.56       -2.52      2.37 o 
  -6   6  11        1.30        0.61      1.74 o 
  -5   6  11       48.76       52.16      5.30 o 
  -4   6  11        2.93        4.98      1.71 o 
  -3   6  11       33.10       27.89      2.80 o 
  -2   6  11      458.01      427.96      8.82 o 
  -1   6  11       12.79       15.00      1.25 o 
   0   6  11       11.10        9.43      1.25 o 
   1   6  11      434.53      432.69      9.73 o 
   2   6  11      532.31      520.84     11.53 o 
   3   6  11       26.35       31.12      2.84 o 
   4   6  11        7.80        9.54      2.43 o 
   5   6  11       10.80        6.56      2.62 o 
  -7   7  11        1.09       -0.81      1.77 o 
  -6   7  11       16.96       17.21      2.61 o 
  -5   7  11       29.05       29.47      2.92 o 
  -4   7  11      216.99      208.23      6.97 o 
  -3   7  11      209.44      189.20      7.20 o 
  -2   7  11       10.77       10.86      1.49 o 
  -1   7  11       87.41       89.40      3.14 o 
   0   7  11        0.59       -0.82      0.94 o 
   1   7  11       40.84       42.44      2.76 o 
   2   7  11        0.11        0.62      1.81 o 
   3   7  11       37.09       40.53      3.10 o 
   4   7  11        0.71        3.14      1.88 o 
   5   7  11        1.18        0.77      2.02 o 
  -6   8  11       19.67       17.97      2.63 o 
  -5   8  11        0.83        0.99      1.58 o 
  -4   8  11      399.74      391.30      9.82 o 
  -3   8  11       69.74       66.16      3.59 o 
  -2   8  11        1.97        0.97      1.03 o 
  -1   8  11        2.06        3.38      1.41 o 
   0   8  11      149.24      170.06      7.10 o 
   1   8  11       34.61       34.25      2.62 o 
   2   8  11       28.07       35.37      2.92 o 
   3   8  11      139.51      134.85      5.15 o 
   4   8  11        5.21        5.11      1.89 o 
   5   8  11       22.03       32.10      3.38 o 
  -6   9  11       71.67       76.14      5.51 o 
  -5   9  11      167.45      149.43      5.75 o 
  -4   9  11       37.24       36.84      3.08 o 
  -3   9  11      193.36      187.55      6.01 o 
  -2   9  11       29.93       25.64      2.17 o 
  -1   9  11      140.09      124.29      4.56 o 
   0   9  11       70.64       59.64      4.26 o 
   1   9  11      167.24      163.51      5.23 o 
   2   9  11      105.58       91.30      4.04 o 
   3   9  11       59.38       56.00      3.56 o 
   4   9  11        3.83        1.59      2.02 o 
  -6  10  11       24.12       45.50      3.91 o 
  -5  10  11        0.99        1.46      1.76 o 
  -4  10  11       42.02       47.83      3.46 o 
  -3  10  11       14.85       11.53      2.13 o 
  -2  10  11       63.74       58.71      3.33 o 
  -1  10  11       50.30       45.94      2.87 o 
   0  10  11        0.02        3.07      2.28 o 
   1  10  11        3.69        4.34      1.68 o 
   2  10  11       92.90       84.83      4.02 o 
   3  10  11        9.73        6.43      2.12 o 
   4  10  11       19.22       22.63      2.85 o 
  -5  11  11       12.56       13.85      2.52 o 
  -4  11  11       47.58       42.22      3.37 o 
  -3  11  11        0.01        0.06      1.53 o 
  -2  11  11       46.16       53.86      3.30 o 
  -1  11  11        2.07        2.15      1.48 o 
   0  11  11        3.61        3.90      2.77 o 
   1  11  11       64.96       60.57      4.68 o 
   2  11  11        1.57        2.43      1.75 o 
   3  11  11      209.90      199.75      8.05 o 
   4  11  11       25.85       29.49      3.20 o 
  -5  12  11        0.91       -0.54      1.67 o 
  -4  12  11        0.99       -1.67      1.73 o 
  -3  12  11       74.53       69.76      5.94 o 
  -2  12  11       13.77       16.04      2.57 o 
  -1  12  11       27.09       21.70      3.08 o 
   0  12  11       13.30       20.49      3.56 o 
   1  12  11        2.91        0.36      2.23 o 
   2  12  11       21.55       31.61      4.17 o 
   3  12  11        0.09        2.23      2.02 o 
  -4  13  11       29.66       30.50      4.65 o 
  -3  13  11        5.96        3.32      2.23 o 
  -2  13  11       22.40       20.91      2.50 o 
  -1  13  11       13.74       19.19      6.33 o 
   0  13  11        9.49        5.54      2.52 o 
   1  13  11        2.95        1.61      2.59 o 
   2  13  11        2.20        2.18      3.56 o 
  -3  14  11        3.89       -0.37      2.08 o 
  -2  14  11        3.85        4.78      1.82 o 
  -1  14  11        9.35       10.75      5.14 o 
   0  14  11        2.07        4.25      2.59 o 
   1  14  11        0.25       -0.43      2.51 o 
   2  14  11        0.28        1.08      3.86 o 
  -2  15  11        0.02        4.01      2.42 o 
  -1  15  11        1.51       -0.79      2.24 o 
   0  15  11        9.85       11.06      3.46 o 
   1  15  11        4.22        8.32      2.84 o 
  -7   0  12       37.53       28.69      5.54 o 
  -6   0  12       29.22       29.68      5.34 o 
  -5   0  12       14.30       11.85      2.37 o 
  -4   0  12      103.51      100.15     15.73 o 
  -3   0  12       24.75       28.12      1.92 o 
  -2   0  12        0.00        1.23      1.05 o 
  -1   0  12      164.50      160.02      6.53 o 
   0   0  12       40.62       39.29      2.43 o 
   1   0  12       54.91       63.56      4.00 o 
   2   0  12        2.44        0.15      2.02 o 
   3   0  12       23.38       31.41      4.55 o 
   4   0  12       38.71       32.25      5.14 o 
   5   0  12       34.93       30.86      5.14 o 
  -7   1  12        8.84        9.75      5.04 o 
  -6   1  12        1.27        3.90      1.66 o 
  -5   1  12        0.12        0.67      1.33 o 
  -4   1  12       12.56       13.45      1.59 o 
  -3   1  12        0.24        2.00      0.82 o 
  -2   1  12      524.10      523.36      7.69 o 
  -1   1  12      463.56      495.35      7.43 o 
   0   1  12        3.93        4.28      0.92 o 
   1   1  12       26.52       28.74      1.79 o 
   2   1  12      104.95      108.02      3.81 o 
   3   1  12       60.98       54.01      3.92 o 
   4   1  12       92.70       87.34      5.24 o 
   5   1  12        0.14        1.16      2.97 o 
  -7   2  12       36.01       41.11      4.40 o 
  -6   2  12        9.19        9.66      2.00 o 
  -5   2  12        3.63        6.11      1.67 o 
  -4   2  12       17.04       21.33      1.46 o 
  -3   2  12       22.79       24.62      1.55 o 
  -2   2  12       60.47       58.51      2.06 o 
  -1   2  12       11.02       11.89      1.10 o 
   0   2  12       22.94       26.13      1.48 o 
   1   2  12        4.31        3.35      1.07 o 
   2   2  12        7.98        4.14      1.82 o 
   3   2  12        0.77        0.23      1.75 o 
   4   2  12        2.43        2.34      1.94 o 
   5   2  12        0.79        5.74      2.52 o 
  -7   3  12        0.13        4.15      2.19 o 
  -6   3  12      134.18      130.76      5.01 o 
  -5   3  12        5.39        9.01      1.90 o 
  -4   3  12      349.84      341.66      7.29 o 
  -3   3  12       44.62       43.14      1.89 o 
  -2   3  12      119.47      123.42      5.00 o 
  -1   3  12        0.37       -0.38      0.80 o 
   0   3  12       22.84       29.74      1.68 o 
   1   3  12      726.31      676.07     11.92 o 
   2   3  12      433.61      404.28     18.11 o 
   3   3  12       97.12       95.16      4.48 o 
   4   3  12       84.37       90.14      4.55 o 
   5   3  12       13.54       13.03      3.76 o 
  -7   4  12        0.67       -2.00      1.67 o 
  -6   4  12        1.48        1.29      1.71 o 
  -5   4  12       11.81       13.41      3.63 o 
  -4   4  12       64.67       72.42      3.64 o 
  -3   4  12        0.45        3.68      1.33 o 
  -2   4  12       15.50       16.87      1.34 o 
  -1   4  12      209.20      204.33      4.26 o 
   0   4  12      216.75      220.85      5.49 o 
   1   4  12        3.95        3.13      1.09 o 
   2   4  12      115.81      108.41      4.48 o 
   3   4  12        4.21        7.12      2.06 o 
   4   4  12      100.55      102.92      6.28 o 
   5   4  12       48.14       47.87      3.89 o 
  -7   5  12        4.24        4.50      2.72 o 
  -6   5  12        7.70       10.15      2.21 o 
  -5   5  12       74.79       62.57      3.58 o 
  -4   5  12       16.78       13.13      2.05 o 
  -3   5  12      317.76      295.70      6.65 o 
  -2   5  12      311.79      288.90      6.40 o 
  -1   5  12       70.21       72.60      2.45 o 
   0   5  12       34.44       30.28      1.71 o 
   1   5  12       14.09       17.11      3.38 o 
   2   5  12      546.17      535.29     11.83 o 
   3   5  12      261.37      245.64      7.09 o 
   4   5  12        2.83        6.82      2.21 o 
   5   5  12       12.79       12.95      2.87 o 
  -7   6  12       11.85       13.60      2.69 o 
  -6   6  12       18.78       19.67      2.68 o 
  -5   6  12       13.20       13.82      2.75 o 
  -4   6  12        8.49        6.76      2.01 o 
  -3   6  12       20.45       17.05      1.87 o 
  -2   6  12       70.11       68.61      2.84 o 
  -1   6  12        0.23        1.73      0.97 o 
   0   6  12        0.01       -0.21      0.95 o 
   1   6  12      411.80      378.55     18.02 o 
   2   6  12        0.06        1.09      1.63 o 
   3   6  12       32.16       27.80      2.91 o 
   4   6  12       18.03       20.88      2.84 o 
   5   6  12        0.02       -0.01      2.04 o 
  -6   7  12        0.70        2.17      1.86 o 
  -5   7  12       69.26       54.40      3.46 o 
  -4   7  12       20.81       17.86      2.47 o 
  -3   7  12      221.59      214.18      5.59 o 
  -2   7  12        7.27        6.89      2.20 o 
  -1   7  12        0.29        1.14      1.31 o 
   0   7  12      109.60      105.65      3.34 o 
   1   7  12        2.36        2.60      1.62 o 
   2   7  12       77.50       78.66      5.02 o 
   3   7  12        2.60        0.87      1.77 o 
   4   7  12        1.23        0.74      2.04 o 
  -6   8  12        5.74        7.78      2.19 o 
  -5   8  12        0.80        1.47      1.80 o 
  -4   8  12       27.23       33.01      3.08 o 
  -3   8  12       14.57       13.05      2.09 o 
  -2   8  12        0.78        0.29      1.15 o 
  -1   8  12       64.16       66.49      3.30 o 
   0   8  12      284.78      247.52      6.51 o 
   1   8  12      210.66      213.31      6.21 o 
   2   8  12       21.41       22.79      2.56 o 
   3   8  12        1.78        2.80      1.91 o 
   4   8  12        2.68        3.11      2.97 o 
  -6   9  12        0.47       -0.31      1.74 o 
  -5   9  12       59.71       61.54      3.77 o 
  -4   9  12       24.82       25.66      2.91 o 
  -3   9  12        0.12       -0.21      1.55 o 
  -2   9  12       23.69       19.77      2.02 o 
  -1   9  12       59.62       61.20      4.46 o 
   0   9  12      135.76      116.74      5.77 o 
   1   9  12      162.93      154.91      5.24 o 
   2   9  12        4.77        2.11      1.80 o 
   3   9  12        0.10        1.08      1.89 o 
   4   9  12        7.22        9.01      2.63 o 
  -5  10  12        8.23        9.48      2.31 o 
  -4  10  12       24.65       28.53      3.08 o 
  -3  10  12       41.91       48.38      3.37 o 
  -2  10  12       21.01       20.49      2.38 o 
  -1  10  12      380.58      326.14     13.22 o 
   0  10  12       40.56       32.47      5.44 o 
   1  10  12       51.15       57.53      4.68 o 
   2  10  12        6.58        2.87      1.84 o 
   3  10  12        2.19        2.83      2.18 o 
  -5  11  12        6.66        7.71      2.26 o 
  -4  11  12       63.19       57.23      3.71 o 
  -3  11  12       43.64       36.30      3.22 o 
  -2  11  12        1.55        1.51      1.57 o 
  -1  11  12       13.00       12.07      2.59 o 
   0  11  12        3.42        1.18      2.87 o 
   1  11  12        2.88       -0.20      2.38 o 
   2  11  12        7.62        2.57      2.61 o 
   3  11  12       23.39       25.59      3.05 o 
  -4  12  12       16.96       17.61      2.77 o 
  -3  12  12       45.47       38.50      3.97 o 
  -2  12  12        4.59        4.51      1.92 o 
  -1  12  12        3.10        4.21      2.37 o 
   0  12  12       20.18       24.58      6.33 o 
   1  12  12        2.34       -1.38      2.24 o 
   2  12  12        0.30        4.15      2.66 o 
   3  12  12        0.13        0.42      3.21 o 
  -4  13  12       39.96       31.80      4.35 o 
  -3  13  12       87.99       87.12      5.45 o 
  -2  13  12        0.62        1.33      1.59 o 
  -1  13  12        0.66        1.19      2.10 o 
   0  13  12        0.02        0.36      2.23 o 
   1  13  12        5.25        7.82      4.15 o 
   2  13  12       15.36       10.88      3.36 o 
  -3  14  12        0.20       -1.19      2.77 o 
  -2  14  12       15.60       14.01      3.01 o 
  -1  14  12        1.00       -1.81      1.80 o 
   0  14  12       12.70       22.70      7.42 o 
   1  14  12        0.01        2.12      2.97 o 
  -1  15  12        0.07       -1.00      2.67 o 
  -7   1  13       17.56       27.75      3.99 o 
  -6   1  13       63.60       68.56      5.44 o 
  -5   1  13        9.79       13.41      2.04 o 
  -4   1  13        6.17        4.33      1.33 o 
  -3   1  13        7.34        8.11      1.40 o 
  -2   1  13      136.29      132.16      2.94 o 
  -1   1  13       52.24       53.71      1.99 o 
   0   1  13        6.96        4.60      1.00 o 
   1   1  13       98.90      100.03      2.81 o 
   2   1  13      194.53      163.53      8.32 o 
   3   1  13       53.11       46.10      3.49 o 
   4   1  13       17.95       11.93      2.93 o 
   5   1  13        9.18       17.39      3.41 o 
  -7   2  13        6.35        4.70      2.87 o 
  -6   2  13        0.89       -1.11      1.45 o 
  -5   2  13       19.81       18.31      2.36 o 
  -4   2  13       55.93       54.84      3.12 o 
  -3   2  13       20.54       22.96      1.54 o 
  -2   2  13      283.88      298.68      5.05 o 
  -1   2  13        0.11       -0.06      0.78 o 
   0   2  13        3.44        3.33      0.99 o 
   1   2  13      111.30      114.99      3.61 o 
   2   2  13      399.81      354.30     12.83 o 
   3   2  13        4.27        2.84      2.06 o 
   4   2  13        4.93        7.47      2.29 o 
   5   2  13       36.85       36.32      4.34 o 
  -7   3  13        5.18        7.09      2.09 o 
  -6   3  13       77.77       72.32      4.00 o 
  -5   3  13      199.56      192.06      6.17 o 
  -4   3  13        0.03        1.13      1.14 o 
  -3   3  13       26.31       22.77      1.89 o 
  -2   3  13       20.47       24.98      1.67 o 
  -1   3  13        1.25        0.90      0.93 o 
   0   3  13       66.20       63.50      2.49 o 
   1   3  13      207.77      198.94      4.96 o 
   2   3  13      207.01      197.32     12.48 o 
   3   3  13       11.53        9.54      2.24 o 
   4   3  13        5.78       11.78      2.41 o 
   5   3  13        0.09        0.67      2.31 o 
  -7   4  13        3.88        6.71      2.15 o 
  -6   4  13        4.52        2.90      1.83 o 
  -5   4  13      172.23      169.17      5.80 o 
  -4   4  13      193.79      194.69      5.18 o 
  -3   4  13      230.54      224.37      6.14 o 
  -2   4  13      408.11      375.71      7.40 o 
  -1   4  13        7.75       10.82      1.60 o 
   0   4  13      182.04      174.74      4.08 o 
   1   4  13      219.74      212.39      6.18 o 
   2   4  13        3.29        2.22      1.86 o 
   3   4  13       48.93       58.24      3.57 o 
   4   4  13       49.02       57.67      5.06 o 
   5   4  13       46.67       47.41      5.53 o 
  -6   5  13       40.52       49.50      3.50 o 
  -5   5  13        2.35        0.93      1.72 o 
  -4   5  13      342.27      314.67      7.60 o 
  -3   5  13        1.36        0.89      1.17 o 
  -2   5  13      166.76      158.87      7.68 o 
  -1   5  13       14.25       14.71      1.43 o 
   0   5  13       50.46       43.52      2.29 o 
   1   5  13        4.15        2.99      1.67 o 
   2   5  13        8.63        6.29      1.98 o 
   3   5  13       72.28       66.97      3.72 o 
   4   5  13        7.12       13.62      2.57 o 
  -6   6  13       14.33       18.85      3.67 o 
  -5   6  13        0.71        0.42      1.49 o 
  -4   6  13        1.29        0.09      1.62 o 
  -3   6  13        6.69        7.80      1.49 o 
  -2   6  13      126.87      118.43      5.77 o 
  -1   6  13       17.93       18.13      1.84 o 
   0   6  13      191.39      187.46      6.17 o 
   1   6  13       49.39       53.68      3.23 o 
   2   6  13       36.69       37.38      3.07 o 
   3   6  13        2.95        0.09      2.35 o 
   4   6  13       10.31       11.90      2.47 o 
  -6   7  13        0.78       -0.87      1.64 o 
  -5   7  13       15.48       17.48      2.51 o 
  -4   7  13       23.79       30.17      4.73 o 
  -3   7  13       33.19       30.29      2.31 o 
  -2   7  13        1.54        2.43      1.20 o 
  -1   7  13        0.56        1.08      1.11 o 
   0   7  13       40.35       38.26      4.82 o 
   1   7  13        8.47        7.98      2.21 o 
   2   7  13        0.00        2.99      1.92 o 
   3   7  13       16.25       16.32      2.54 o 
   4   7  13        0.04       -0.27      1.96 o 
  -6   8  13       10.86       13.74      2.54 o 
  -5   8  13        5.87        3.69      1.92 o 
  -4   8  13        0.02        0.31      1.59 o 
  -3   8  13        1.02        1.67      1.36 o 
  -2   8  13        6.94       10.65      1.59 o 
  -1   8  13      327.03      298.61      8.65 o 
   0   8  13      303.85      280.63      9.64 o 
   1   8  13       40.96       41.99      2.97 o 
   2   8  13       12.10       10.55      2.15 o 
   3   8  13        1.99        1.80      2.62 o 
   4   8  13       60.64       68.16      4.64 o 
  -5   9  13       10.34        7.96      2.24 o 
  -4   9  13       84.64       85.06      4.40 o 
  -3   9  13       20.96       21.59      2.19 o 
  -2   9  13        0.03       -1.73      1.15 o 
  -1   9  13        0.66        3.03      1.62 o 
   0   9  13        2.37        0.35      2.23 o 
   1   9  13        0.42        0.06      1.54 o 
   2   9  13        0.51        1.63      1.83 o 
   3   9  13        1.45        0.86      1.97 o 
  -5  10  13       14.26        8.77      3.25 o 
  -4  10  13       70.45       73.73      4.20 o 
  -3  10  13       10.59       14.95      2.09 o 
  -2  10  13       71.04       76.97      5.31 o 
  -1  10  13       69.71       69.41      8.21 o 
   0  10  13       54.79       52.87      4.48 o 
   1  10  13        0.00       -0.61      2.28 o 
   2  10  13        4.97        6.46      3.02 o 
   3  10  13       25.06       27.26      4.19 o 
  -5  11  13        4.90        1.84      2.08 o 
  -4  11  13       23.41       23.51      3.54 o 
  -3  11  13      174.01      186.46      6.91 o 
  -2  11  13        0.57        0.18      1.77 o 
  -1  11  13        4.54        0.84      2.16 o 
   0  11  13       63.14       65.50      5.24 o 
   1  11  13        0.06       -2.85      1.90 o 
   2  11  13       14.11       16.85      3.29 o 
   3  11  13        5.18        8.44      2.52 o 
  -4  12  13        4.13        5.34      3.22 o 
  -3  12  13        2.36        2.80      1.88 o 
  -2  12  13        0.39       -1.49      1.47 o 
  -1  12  13       15.46       17.15      3.15 o 
   0  12  13        0.91       -1.14      2.18 o 
   1  12  13        0.07       -1.33      2.28 o 
   2  12  13       11.25       15.66      5.74 o 
  -3  13  13      127.85      128.40      6.95 o 
  -2  13  13       97.18      110.24      6.29 o 
  -1  13  13        3.62        7.52      2.80 o 
   0  13  13        0.05        1.69      1.88 o 
   1  13  13        1.51        3.20      2.84 o 
  -2  14  13        0.45       -0.17      2.28 o 
  -1  14  13        0.00       -0.77      3.07 o 
   0  14  13        0.00       -0.87      6.33 o 
  -7   0  14        0.76        1.58      3.17 o 
  -6   0  14        4.89       15.63      4.35 o 
  -5   0  14       67.32       57.37      6.33 o 
  -4   0  14        1.88        2.03      1.78 o 
  -3   0  14        2.88        2.94      1.88 o 
  -2   0  14       43.53       39.19      3.55 o 
  -1   0  14       19.51       25.25      2.24 o 
   0   0  14      140.87      142.02      4.79 o 
   1   0  14      269.49      288.76      7.59 o 
   2   0  14        2.60        4.59      2.45 o 
   3   0  14        9.29        9.69      3.96 o 
   4   0  14       27.50       35.02      5.74 o 
  -7   1  14        0.02        3.02      2.31 o 
  -6   1  14       34.84       49.75      4.40 o 
  -5   1  14      246.62      243.38      9.55 o 
  -4   1  14       30.79       31.21      2.12 o 
  -3   1  14        4.66        4.37      1.33 o 
  -2   1  14       55.28       54.89      2.77 o 
  -1   1  14       54.97       58.31      2.77 o 
   0   1  14      342.21      331.27      5.80 o 
   1   1  14      152.12      155.40      6.64 o 
   2   1  14        1.35       -0.22      1.77 o 
   3   1  14       52.87       50.12      3.52 o 
   4   1  14        6.53        3.96      3.66 o 
  -6   2  14       11.22       11.87      3.36 o 
  -5   2  14       10.65       13.34      2.20 o 
  -4   2  14       75.90       65.06      3.40 o 
  -3   2  14        2.38        2.85      1.48 o 
  -2   2  14        3.64        2.33      1.19 o 
  -1   2  14       10.47       12.74      1.33 o 
   0   2  14        2.86        3.44      1.04 o 
   1   2  14      553.19      515.84      9.94 o 
   2   2  14      125.82      125.23      5.08 o 
   3   2  14       37.64       41.39      3.51 o 
   4   2  14       47.27       47.21      3.87 o 
  -6   3  14       31.25       35.14      3.16 o 
  -5   3  14      118.09      114.22      4.74 o 
  -4   3  14      354.85      318.56      8.33 o 
  -3   3  14      471.65      455.18      9.12 o 
  -2   3  14       90.75       91.74      4.20 o 
  -1   3  14      534.69      535.21      8.98 o 
   0   3  14       58.56       56.21      2.44 o 
   1   3  14      249.62      239.60      5.66 o 
   2   3  14       50.79       46.01      3.45 o 
   3   3  14        0.62       -2.41      1.85 o 
   4   3  14       75.72       82.53      4.56 o 
  -6   4  14        1.82        0.83      1.72 o 
  -5   4  14       13.24       19.01      3.12 o 
  -4   4  14       75.60       74.49      4.22 o 
  -3   4  14       48.46       51.47      3.06 o 
  -2   4  14       68.90       68.13      2.97 o 
  -1   4  14      177.06      157.95      7.13 o 
   0   4  14       53.62       45.37      3.19 o 
   1   4  14      219.15      211.29      6.25 o 
   2   4  14       26.52       26.81      2.87 o 
   3   4  14        0.11        0.95      1.78 o 
   4   4  14        3.49        7.08      2.23 o 
  -6   5  14        0.91        2.60      1.84 o 
  -5   5  14        5.19        5.44      1.96 o 
  -4   5  14       86.43       84.28      3.60 o 
  -3   5  14      145.18      136.31      5.80 o 
  -2   5  14       10.67        9.72      1.65 o 
  -1   5  14       14.58       15.07      1.47 o 
   0   5  14       10.90       11.86      1.51 o 
   1   5  14      137.64      140.27      4.99 o 
   2   5  14       21.85       25.08      2.80 o 
   3   5  14        5.12        4.52      2.05 o 
   4   5  14        1.37        2.73      2.76 o 
  -6   6  14        7.69        9.63      2.39 o 
  -5   6  14       23.09       28.81      3.04 o 
  -4   6  14        0.81        0.68      1.28 o 
  -3   6  14       19.61       27.30      2.28 o 
  -2   6  14        1.57        3.12      1.26 o 
  -1   6  14       41.84       42.20      2.51 o 
   0   6  14      214.09      206.10      6.02 o 
   1   6  14       91.60       97.12      4.22 o 
   2   6  14       95.75       99.03      4.47 o 
   3   6  14        9.72        8.14      2.31 o 
   4   6  14       20.52       28.74      3.34 o 
  -6   7  14        9.73       13.43      2.55 o 
  -5   7  14       37.32       42.54      3.41 o 
  -4   7  14        2.29        2.79      1.41 o 
  -3   7  14        1.80        1.45      1.26 o 
  -2   7  14       39.12       34.71      2.42 o 
  -1   7  14      181.62      182.92      5.19 o 
   0   7  14       16.16       18.46      4.75 o 
   1   7  14       36.01       31.72      2.85 o 
   2   7  14        0.56        0.36      1.92 o 
   3   7  14        0.28        1.84      1.83 o 
  -5   8  14       34.06       35.15      3.42 o 
  -4   8  14        1.61        2.96      1.47 o 
  -3   8  14        0.65       -1.70      1.20 o 
  -2   8  14        2.00        1.33      1.38 o 
  -1   8  14       13.55       16.57      3.39 o 
   0   8  14       82.40       75.55      5.03 o 
   1   8  14        0.93       -0.54      1.70 o 
   2   8  14        6.52       10.32      2.21 o 
   3   8  14        0.96        2.37      2.33 o 
  -5   9  14        4.84        3.58      2.08 o 
  -4   9  14        0.08       -2.12      1.41 o 
  -3   9  14       12.87       13.15      1.92 o 
  -2   9  14       15.33       14.63      2.03 o 
  -1   9  14       74.43       72.91      3.67 o 
   0   9  14       21.89       29.94      3.91 o 
   1   9  14       12.25       12.45      3.01 o 
   2   9  14        4.15        8.37      2.12 o 
   3   9  14        0.47        0.83      2.01 o 
  -5  10  14        1.52        1.49      2.50 o 
  -4  10  14       10.99        9.57      2.00 o 
  -3  10  14       17.90       20.29      2.22 o 
  -2  10  14        1.13        1.21      1.48 o 
  -1  10  14       42.61       44.60      4.34 o 
   0  10  14        0.32        0.02      2.28 o 
   1  10  14        0.43        1.87      2.45 o 
   2  10  14        2.91        5.94      2.80 o 
  -4  11  14        1.67        0.55      2.23 o 
  -3  11  14       61.45       58.79      3.30 o 
  -2  11  14        2.46        1.31      1.71 o 
  -1  11  14       11.77       10.14      2.87 o 
   0  11  14        0.08        2.67      2.66 o 
   1  11  14        1.38        2.20      2.73 o 
   2  11  14       15.11       16.78      6.73 o 
  -3  12  14       10.75       11.53      2.30 o 
  -2  12  14        0.45        1.63      2.04 o 
  -1  12  14       16.63       19.69      3.35 o 
   0  12  14        0.11        1.24      5.54 o 
   1  12  14        8.90        9.23      3.13 o 
  -2  13  14        5.56        3.95      2.37 o 
  -1  13  14        0.15       -0.52      2.16 o 
   0  13  14        4.29        2.13      2.65 o 
  -6   1  15        3.04        7.19      4.06 o 
  -5   1  15       46.45       49.69      3.35 o 
  -4   1  15      124.19      132.32      4.86 o 
  -3   1  15        1.44        2.82      1.27 o 
  -2   1  15       13.36       15.91      1.57 o 
  -1   1  15        0.00       -0.90      0.86 o 
   0   1  15        2.80        3.16      1.07 o 
   1   1  15       36.61       33.25      2.01 o 
   2   1  15        0.94       -2.24      2.08 o 
   3   1  15        1.91        0.75      2.16 o 
   4   1  15       17.25       30.09      4.05 o 
  -6   2  15        9.74       10.27      2.76 o 
  -5   2  15       11.27       11.91      2.20 o 
  -4   2  15       43.62       50.94      4.13 o 
  -3   2  15       44.56       42.32      2.38 o 
  -2   2  15       35.94       35.64      2.09 o 
  -1   2  15      152.29      151.48      3.52 o 
   0   2  15       33.68       34.99      1.92 o 
   1   2  15       17.73       19.34      2.05 o 
   2   2  15       15.61       21.18      3.31 o 
   3   2  15        0.22       -1.15      2.03 o 
   4   2  15       76.48       76.17      4.66 o 
  -6   3  15        3.22        3.11      1.90 o 
  -5   3  15       94.25      100.44      5.87 o 
  -4   3  15       27.54       27.76      2.76 o 
  -3   3  15        1.49        0.89      1.21 o 
  -2   3  15      177.71      177.60      4.22 o 
  -1   3  15       24.24       26.12      1.89 o 
   0   3  15       44.48       50.67      2.83 o 
   1   3  15      134.91      132.00      5.09 o 
   2   3  15       18.65       17.49      2.66 o 
   3   3  15        0.06       -0.13      1.86 o 
   4   3  15       26.96       32.83      3.56 o 
  -6   4  15        0.35       -0.31      2.07 o 
  -5   4  15       61.39       58.98      3.69 o 
  -4   4  15        3.80        4.64      1.78 o 
  -3   4  15        2.34        2.55      1.30 o 
  -2   4  15      104.32      105.83      3.72 o 
  -1   4  15       18.47       19.60      1.78 o 
   0   4  15       54.40       60.26      4.13 o 
   1   4  15       28.51       28.05      2.73 o 
   2   4  15        0.08        0.93      1.86 o 
   3   4  15       14.56       17.72      2.62 o 
   4   4  15        4.44        5.21      2.40 o 
  -6   5  15       10.98       12.58      2.58 o 
  -5   5  15        8.29        8.79      2.24 o 
  -4   5  15        0.37        2.73      1.77 o 
  -3   5  15        0.08       -0.41      1.18 o 
  -2   5  15       19.87       27.41      2.40 o 
  -1   5  15       72.40       76.74      3.34 o 
   0   5  15       77.61       82.59      2.90 o 
   1   5  15       42.28       45.17      3.29 o 
   2   5  15       51.85       54.32      3.71 o 
   3   5  15        6.03        4.82      2.31 o 
  -6   6  15        0.58       -0.81      1.72 o 
  -5   6  15        1.07        2.29      1.79 o 
  -4   6  15       12.81       12.25      1.88 o 
  -3   6  15       23.81       32.15      2.47 o 
  -2   6  15      159.89      161.20      6.38 o 
  -1   6  15        0.04       -0.12      1.25 o 
   0   6  15       20.57       21.18      2.47 o 
   1   6  15       96.49       92.19      5.13 o 
   2   6  15       13.21       21.14      2.82 o 
   3   6  15       60.87       64.52      4.34 o 
  -5   7  15        0.18       -1.51      1.52 o 
  -4   7  15       21.61       23.55      2.43 o 
  -3   7  15       16.49       17.93      2.05 o 
  -2   7  15       12.97       13.14      1.79 o 
  -1   7  15       20.20       16.49      2.17 o 
   0   7  15        9.24       13.94      3.07 o 
   1   7  15        6.81        8.23      2.22 o 
   2   7  15        1.57        4.14      2.06 o 
   3   7  15        0.00        6.51      2.24 o 
  -5   8  15        1.27        0.55      1.51 o 
  -4   8  15        3.87        4.23      1.94 o 
  -3   8  15        2.59        3.50      1.55 o 
  -2   8  15       26.95       21.94      2.20 o 
  -1   8  15       68.11       70.68      3.81 o 
   0   8  15       11.07        7.62      2.80 o 
   1   8  15        9.24        8.01      2.97 o 
   2   8  15        0.10       -2.68      1.79 o 
   3   8  15        0.02        1.65      2.15 o 
  -5   9  15        0.14       -0.81      1.71 o 
  -4   9  15       15.41       22.23      2.34 o 
  -3   9  15        2.03        1.61      1.45 o 
  -2   9  15        1.71        0.14      1.40 o 
  -1   9  15        7.75       17.01      3.29 o 
   0   9  15       12.29        8.43      2.93 o 
   1   9  15        0.81        0.34      2.42 o 
   2   9  15        0.25       -0.87      3.57 o 
  -4  10  15        0.43        1.65      1.61 o 
  -3  10  15       31.81       34.48      2.88 o 
  -2  10  15        1.92        2.74      1.73 o 
  -1  10  15        2.01        5.66      2.70 o 
   0  10  15       11.24       11.18      3.08 o 
   1  10  15       59.05       72.91      5.51 o 
   2  10  15       11.28       18.19      3.96 o 
  -3  11  15        0.86        2.08      1.55 o 
  -2  11  15        0.31       -0.99      2.19 o 
  -1  11  15       18.58       13.23      3.01 o 
   0  11  15       17.31       23.51      3.91 o 
   1  11  15       16.07       24.10      4.05 o 
  -2  12  15       21.83       33.21      4.26 o 
  -1  12  15        5.38        6.73      2.94 o 
   0  12  15       14.71       14.48      3.43 o 
  -6   0  16      133.84      124.24      9.89 o 
  -5   0  16      227.35      218.21     12.66 o 
  -4   0  16        0.43        0.74      1.88 o 
  -3   0  16       12.89       15.62      2.73 o 
  -2   0  16      167.46      175.59      6.73 o 
  -1   0  16       87.10       92.17      5.26 o 
   0   0  16      222.74      233.42      6.85 o 
   1   0  16        4.72        6.00      2.21 o 
   2   0  16        5.43        5.24      2.80 o 
   3   0  16        0.40       -1.38      3.56 o 
  -6   1  16       68.70       58.73      5.03 o 
  -5   1  16        2.02        1.00      2.16 o 
  -4   1  16       14.40       18.22      2.43 o 
  -3   1  16       46.83       39.73      2.45 o 
  -2   1  16       42.94       41.45      2.33 o 
  -1   1  16       10.78       11.88      1.39 o 
   0   1  16      461.27      463.78      8.21 o 
   1   1  16      790.82      819.58     14.84 o 
   2   1  16       39.72       44.66      3.62 o 
   3   1  16        6.95        6.13      2.43 o 
  -6   2  16       39.57       36.75      4.45 o 
  -5   2  16      187.24      178.21      6.10 o 
  -4   2  16       39.78       32.42      2.95 o 
  -3   2  16       81.51       74.42      3.76 o 
  -2   2  16      145.05      142.15      5.59 o 
  -1   2  16        0.01       -0.57      0.97 o 
   0   2  16      238.51      234.50      4.82 o 
   1   2  16       31.90       32.13      3.12 o 
   2   2  16       60.68       68.96      4.12 o 
   3   2  16        0.01       -2.70      1.80 o 
  -6   3  16       25.21       27.46      3.92 o 
  -5   3  16        4.67        2.29      1.92 o 
  -4   3  16       72.30       66.98      3.78 o 
  -3   3  16       53.84       65.19      3.08 o 
  -2   3  16      154.08      143.78      4.47 o 
  -1   3  16      283.13      284.10      6.05 o 
   0   3  16        1.00        1.62      1.13 o 
   1   3  16        5.51        4.50      2.03 o 
   2   3  16        0.00       -1.61      1.95 o 
   3   3  16       13.69       14.18      2.72 o 
  -6   4  16       10.57        9.67      2.31 o 
  -5   4  16        1.86       -0.50      1.60 o 
  -4   4  16        2.76        5.82      1.94 o 
  -3   4  16        2.77        2.78      1.30 o 
  -2   4  16        0.45        0.36      1.26 o 
  -1   4  16        8.60        8.97      2.34 o 
   0   4  16       32.83       35.24      2.22 o 
   1   4  16        0.84        1.64      2.04 o 
   2   4  16       10.51       19.52      2.81 o 
   3   4  16        0.62        1.88      2.12 o 
  -5   5  16        3.57        6.53      1.98 o 
  -4   5  16        5.90        4.18      1.88 o 
  -3   5  16       32.54       35.49      3.06 o 
  -2   5  16       28.52       27.75      2.41 o 
  -1   5  16        4.13        8.89      1.64 o 
   0   5  16       16.72       17.27      2.41 o 
   1   5  16        1.75        4.95      2.03 o 
   2   5  16       28.34       26.56      3.05 o 
   3   5  16        2.43        5.62      2.15 o 
  -5   6  16        0.33        0.58      1.63 o 
  -4   6  16       17.26       19.25      2.21 o 
  -3   6  16        5.10        6.31      1.62 o 
  -2   6  16       60.47       53.11      3.83 o 
  -1   6  16        9.88       11.28      1.82 o 
   0   6  16        3.72        1.85      2.28 o 
   1   6  16       36.78       39.44      3.33 o 
   2   6  16        0.71       -1.70      1.89 o 
   3   6  16       12.81       13.59      2.66 o 
  -5   7  16       20.44       25.10      3.85 o 
  -4   7  16        0.35        0.93      1.48 o 
  -3   7  16       16.80       18.39      2.20 o 
  -2   7  16       11.27       15.24      2.10 o 
  -1   7  16        0.87        1.63      1.57 o 
   0   7  16       11.62       11.78      3.15 o 
   1   7  16        1.18        2.99      2.07 o 
   2   7  16        0.03        0.09      1.91 o 
  -4   8  16        2.63        2.12      1.54 o 
  -3   8  16        6.04        6.48      1.77 o 
  -2   8  16       24.64       30.11      2.57 o 
  -1   8  16        0.03       -2.03      2.19 o 
   0   8  16        6.16        6.56      2.84 o 
   1   8  16        1.80       -0.08      2.37 o 
   2   8  16        0.06       -1.84      1.91 o 
  -4   9  16        9.34       13.67      2.12 o 
  -3   9  16        7.94        7.21      1.80 o 
  -2   9  16        8.31        9.68      1.77 o 
  -1   9  16        0.07        2.08      2.52 o 
   0   9  16        1.84        1.97      2.51 o 
   1   9  16        5.90       10.21      5.94 o 
  -3  10  16        1.20        0.84      1.53 o 
  -2  10  16       23.62       27.52      3.77 o 
  -1  10  16        1.79        0.14      2.97 o 
   0  10  16        6.73        4.27      2.93 o 
   1  10  16        5.95       12.07      3.36 o 
  -2  11  16        4.41       11.97      4.06 o 
  -1  11  16       13.10        7.96      3.29 o 
   0  11  16        8.50       10.37      3.27 o 
  -5   1  17        1.82        2.61      2.28 o 
  -4   1  17        2.12        3.24      1.82 o 
  -3   1  17       44.29       43.86      3.27 o 
  -2   1  17        4.36        6.20      1.66 o 
  -1   1  17      189.68      194.53      6.43 o 
   0   1  17       46.92       51.55      2.49 o 
   1   1  17       84.76      100.48      4.27 o 
   2   1  17        7.02       11.85      2.59 o 
   3   1  17        5.22        6.26      2.44 o 
  -5   2  17       21.83       23.96      3.78 o 
  -4   2  17        8.15        6.92      2.05 o 
  -3   2  17        6.69        4.61      1.83 o 
  -2   2  17      185.16      174.06      5.42 o 
  -1   2  17       43.71       44.39      2.52 o 
   0   2  17        1.74        3.92      1.52 o 
   1   2  17       71.92       79.19      4.45 o 
   2   2  17        4.06        1.70      2.16 o 
   3   2  17        2.39        0.07      2.26 o 
  -5   3  17        7.00        5.62      3.24 o 
  -4   3  17       15.96       17.35      2.52 o 
  -3   3  17       46.16       42.57      3.15 o 
  -2   3  17        3.00        3.06      1.48 o 
  -1   3  17      152.04      160.05      5.18 o 
   0   3  17       34.99       46.96      2.58 o 
   1   3  17        0.35       -1.82      1.99 o 
   2   3  17       56.25       56.60      4.10 o 
   3   3  17        8.30       12.47      2.77 o 
  -5   4  17       81.74       86.62      4.51 o 
  -4   4  17       43.41       44.45      3.27 o 
  -3   4  17        7.73        8.80      1.70 o 
  -2   4  17       81.04       86.03      3.58 o 
  -1   4  17        1.11        3.02      1.62 o 
   0   4  17      339.90      349.03      7.94 o 
   1   4  17       70.34       66.84      4.12 o 
   2   4  17        9.20       15.87      2.77 o 
  -5   5  17        4.18        1.72      1.90 o 
  -4   5  17       23.04       28.66      3.04 o 
  -3   5  17        6.37       11.71      1.82 o 
  -2   5  17       56.02       61.52      3.23 o 
  -1   5  17       63.36       65.07      3.31 o 
   0   5  17        9.25       13.45      2.44 o 
   1   5  17       17.64       19.00      2.81 o 
   2   5  17        3.99        4.97      2.34 o 
  -5   6  17        1.66        1.05      2.01 o 
  -4   6  17        0.46        3.04      1.86 o 
  -3   6  17       37.59       35.99      2.79 o 
  -2   6  17        0.41        1.95      1.48 o 
  -1   6  17        8.78        5.51      1.78 o 
   0   6  17        1.06        0.92      2.67 o 
   1   6  17        0.42        1.23      2.00 o 
   2   6  17       23.90       29.57      3.38 o 
  -4   7  17        4.40        6.29      1.70 o 
  -3   7  17        2.66        1.55      1.52 o 
  -2   7  17        0.00        0.30      1.40 o 
  -1   7  17        0.86        0.23      1.82 o 
   0   7  17        2.17        5.69      4.65 o 
   1   7  17        0.50        0.00      2.66 o 
  -4   8  17       11.32       11.37      2.07 o 
  -3   8  17        5.84        5.95      1.78 o 
  -2   8  17        2.21        5.69      1.68 o 
  -1   8  17        2.76       -1.20      3.76 o 
   0   8  17        1.75        1.09      4.45 o 
   1   8  17        1.89        3.22      3.36 o 
  -3   9  17        0.54        1.26      1.60 o 
  -2   9  17        0.51       -2.08      1.68 o 
  -1   9  17       61.42       72.68      7.22 o 
   0   9  17        4.79        5.95      2.93 o 
  -2  10  17       18.10       22.38      3.77 o 
  -1  10  17        2.94        4.90      2.99 o 
  -5   0  18       12.11       11.28      3.96 o 
  -4   0  18        0.56       -0.79      2.77 o 
  -3   0  18        9.39        9.74      2.73 o 
  -2   0  18      102.67      103.61      8.41 o 
  -1   0  18      102.33      119.55      4.95 o 
   0   0  18        0.06        0.67      1.75 o 
   1   0  18      103.18      108.02      6.28 o 
   2   0  18        0.86       -3.46      2.38 o 
  -5   1  18       89.14       79.89      9.50 o 
  -4   1  18       16.68       18.24      3.27 o 
  -3   1  18       18.95       23.60      4.12 o 
  -2   1  18       69.51       69.56      3.36 o 
  -1   1  18       87.54       83.02      3.31 o 
   0   1  18       47.31       48.12      2.54 o 
   1   1  18        2.04        3.61      3.16 o 
   2   1  18        1.31        2.36      2.26 o 
  -5   2  18        2.34        2.18      2.38 o 
  -4   2  18        5.23        4.80      1.95 o 
  -3   2  18        0.00        2.99      1.76 o 
  -2   2  18        1.85        5.30      1.96 o 
  -1   2  18        5.33        9.46      1.77 o 
   0   2  18        1.83        2.50      1.49 o 
   1   2  18        0.08        0.92      2.78 o 
   2   2  18        8.36       11.64      2.63 o 
  -5   3  18        4.89        7.72      2.28 o 
  -4   3  18        4.07        0.33      1.71 o 
  -3   3  18        0.34       -2.25      2.49 o 
  -2   3  18       96.75       95.74      3.93 o 
  -1   3  18      332.02      351.78      7.16 o 
   0   3  18      106.25      123.22      4.55 o 
   1   3  18        3.33        1.87      2.22 o 
   2   3  18       11.68       14.94      2.88 o 
  -4   4  18        3.02        6.60      2.08 o 
  -3   4  18        8.42       14.89      2.42 o 
  -2   4  18       18.37       16.85      2.20 o 
  -1   4  18        3.25        2.96      1.64 o 
   0   4  18        2.77        6.98      1.91 o 
   1   4  18        0.45        0.98      2.08 o 
   2   4  18        0.72        2.24      2.29 o 
  -4   5  18       15.34       22.51      2.84 o 
  -3   5  18       34.03       40.66      3.42 o 
  -2   5  18       43.27       47.37      4.25 o 
  -1   5  18       14.40       16.44      2.15 o 
   0   5  18       22.30       26.56      3.99 o 
   1   5  18        0.02       -0.89      2.01 o 
  -4   6  18       17.22       14.24      2.47 o 
  -3   6  18       15.90       21.06      2.42 o 
  -2   6  18        2.39        2.82      1.68 o 
  -1   6  18       14.85       16.84      2.65 o 
   0   6  18        5.39        7.37      2.93 o 
   1   6  18        0.26       -0.43      2.70 o 
  -3   7  18        0.61        0.58      1.51 o 
  -2   7  18       18.18       21.97      2.46 o 
  -1   7  18        0.86       -0.30      3.26 o 
   0   7  18        5.16        6.66      3.18 o 
  -3   8  18       16.43       27.78      2.76 o 
  -2   8  18        2.21        3.36      2.20 o 
  -1   8  18        1.24        1.09      2.59 o 
   0   8  18        0.89       -1.27      2.60 o 
  -4   1  19        7.66       10.82      3.76 o 
  -3   1  19        3.74        6.36      2.11 o 
  -2   1  19       74.11       70.76      4.25 o 
  -1   1  19        0.45        2.77      1.55 o 
   0   1  19      127.26      136.01      3.97 o 
   1   1  19       11.96        6.69      2.48 o 
  -4   2  19        6.50       10.54      2.39 o 
  -3   2  19        0.35        4.15      1.90 o 
  -2   2  19        0.29        0.59      1.88 o 
  -1   2  19      120.61      137.61      4.22 o 
   0   2  19       36.64       48.39      3.28 o 
   1   2  19        3.27        2.05      2.28 o 
  -4   3  19       13.51       12.45      2.58 o 
  -3   3  19        0.06        1.51      1.85 o 
  -2   3  19      101.66      106.72      4.91 o 
  -1   3  19        9.79        6.52      1.89 o 
   0   3  19      218.10      219.56      6.23 o 
   1   3  19        7.33       10.01      2.72 o 
  -3   4  19       29.55       33.53      3.29 o 
  -2   4  19       37.39       52.40      3.25 o 
  -1   4  19        2.24        2.58      1.66 o 
   0   4  19        5.22        3.45      2.87 o 
  -3   5  19       21.81       27.06      3.04 o 
  -2   5  19        8.38       16.32      3.06 o 
  -1   5  19       35.95       42.35      3.73 o 
   0   5  19       22.67       28.68      4.17 o 
  -2   6  19        0.36        2.79      1.65 o 
  -1   6  19       29.12       38.28      4.87 o 
  -3   0  20       35.97       40.16      6.53 o 
  -2   0  20        9.40        3.70      2.73 o 
  -1   0  20       45.20       45.65      5.24 o 
   0   0  20        0.85        1.83      2.01 o 
  -3   1  20       16.71       17.54      3.29 o 
  -2   1  20        3.39        5.80      2.67 o 
  -1   1  20        0.07        0.01      1.74 o 
   0   1  20        1.99        5.74      1.98 o 
  -3   2  20       35.04       34.89      5.33 o 
  -2   2  20       36.08       46.46      4.38 o 
  -1   2  20        8.79       13.30      2.17 o 
  -2   3  20       46.31       53.60      3.92 o 
  -1   3  20       28.62       35.73      2.92 o 
                                                 
